# Supplementary material for: Factors affecting women’s access to primary care in the United States since the Affordable Care Act: A mixed-methods systematic review
Source: PLoS One. 2024 Dec 19;19(12):e0314620. doi: 10.1371/journal.pone.0314620 (PMC11658587; doi:10.1371/journal.pone.0314620)
Supplement: S3 File — (XLSX) [file pone.0314620.s003.xlsx]

## Sheet: Data Extraction Form
S3 File. Data extraction form.
								Study Characteristics		Study Design																Quantitative studies
								Purpose																		Outcome data/results	Outcome measures
Record Number	Title	Author(s)	Year of publication	Journal	Country setting	Type of publication	Citation	Purpose/Aims	Objectives/Study Hypotheses	Study type (Quant/ Qual/ MM)	Study design/Methods (RCT, grounded theory)	Geographic setting	Clinical setting (type/level)	Socio-economic context	Framework/Conceptual model	Study Inclusion/exclusion criteria	Recruitment procedures used (e.g. details of randomisation, blinding)	Population characteristics (i.e., adult, low-income etc)	Sample Size (total)	Sample size of females as a subgroup:	Number of participants in each characteristic category	Number of withdrawals, exclusions, lost to follow-up	Year Data Collected	Data sources	Description of the intervention(s) and control(s)	Summary outcome data e.g.	Outcome measure 1 - Whether reported* Note: * Outcome measures of interest reported only.	Definition Used in the Study	Measurement tool or method used	Unit of measurement (if appropriate)	Length of follow-up, number and/or times of follow-up measurements	Outcome measure 2 - Whether reported* Note: * Outcome measures of interest reported only.	Definition Used in the Study	Measurement tool or method used	Unit of measurement (if appropriate)	Length of follow-up, number and/or times of follow-up measurements	Outcome Measure 3 - Whether reported* Note: * Outcome measures of interest reported only.	Definition Used in the Study	Measurement tool or method used	Unit of measurement (if appropriate)	Length of follow-up, number and/or times of follow-up measurements	Outcome Measure 4 - Whether reported* Note: * Outcome measures of interest reported only.	Definition Used in the Study	Measurement tool or method used	Unit of measurement (if appropriate)	Length of follow-up, number and/or times of follow-up measurements	Outcome Measure 5 - Whether reported* Note: * Outcome measures of interest reported only.	Definition Used in the Study	Measurement tool or method used
1	Assessing the Likelihood of Having a Regular Health Care Provider among African American and African Immigrant Women.	Ahad, F. B., Zick, C. D., Simonsen, S. E., Mukundente, V., Davis, F. A., & Digre, K.	2019	Ethnicity & disease	United States	Journal article	Ahad, F. B., Zick, C. D., Simonsen, S. E., Mukundente, V., Davis, F. A., & Digre, K. (2019). Assessing the Likelihood of Having a Regular Health Care Provider among African American and African Immigrant Women. Ethnicity & disease, 29(2), 253-260. doi:10.18865/ed.29.2.253	Our study builds on previous studies by examining how immigration status, health status, barriers to access, and health literacy relate to the likelihood of having a regular health care provider in a group of women residing in urban Utah. We compare self-reported data from im migrant women from one region in Africa and African American women.	Objective: Immigrants, especially refugees, face unique barriers to accessing health care relative to native born Americans. In this study, we examined how immigration status, health, barriers to access, and knowledge of the health care system relate to the likelihood of having a regular health care provider.	Quantitative	Intervention study: Data for this study came from the Coalition for a Healthier Community for Utah Women and Girls’ (CHC-UWAG) study, a health intervention study targeted at improving the health behaviors of women and their families through the use of a gender-informed community wellness coaching program. Baseline interview data collected prior to intervention exposure were used for these analyse…	Urban Utah.	N/A	The African immigrant women arrived in Utah as refugees from Rwanda, Burundi, and the Democratic Republic of the Congo. These countries have had turbulent political, social, and economic circumstances over the past few decades that have contributed to a growing diaspora.19-20 While the immigrant women in this study initially arrived in the United States as refugees, they prefer to be identified a…	None	Participants in the larger study included women aged ≥18 years who self-identified as African American, African Immigrant, American Indian/Alaskan Native, Hispanic/Latina, and Pacific Islander and who spoke English, Spanish, or Kirundi. Women who were pregnant (n=7), aged ≥65 years (n=14), or had missing data on key measures (n=1) were excluded from analysis.	Not discussed as secondary data analysis from the Coalition for a Healthier Community for Utah Women and Girls’ (CHC-UWAG) study and recruitment procedures were not described.	Adult women 18 years plus	For the current investigation, we used data from the African American and African immigrant groups. There were 103 African American and 84 African immigrant women who completed the baseline survey. Women who were pregnant (n=7), aged ≥65 years (n=14), or had missing data on key measures (n=1) were excluded from analysis. Our final study size was thus 165 (78 African immigrants and 87 African Amer…	165 (78 African immigrants and 87 African American women)	For the current investigation, we used data from the African American and African immigrant groups. There were 103 African American and 84 African immigrant women who completed the baseline survey. Women who were pregnant (n=7), aged ≥65 years (n=14), or had missing data on key measures (n=1) were excluded from analysis. Our final study size was thus 165 (78 African immigrants and 87 African Amer…	Women who were pregnant (n=7), aged =65 years (n=14), or had missing data on key measures (n=1) were excluded from analysis. Our final study size was thus 165.	Data for this study came from the Coalition for a Healthier Community for Utah Women and Girls’ (CHC-UWAG) study, a health intervention study targeted at improving the health behaviors of women and their families through the use of a gender-informed community wellness coaching program. Baseline interview data collected prior to intervention exposure were used for these analyses. Study recruitment…	Data for this study came from the Coalition for a Healthier Community for Utah Women and Girls’ (CHC-UWAG) study, a health intervention study targeted at improving the health behaviors of women and their families through the use of a gender-informed community wellness coaching program. Baseline interview data collected prior to intervention exposure were used for these analyses.	N/A. Data for this study came from the Coalition for a Healthier Community for Utah Women and Girls’ (CHC-UWAG) study, a health intervention study targeted at improving the health behaviors of women and their families through the use of a gender-informed community wellness coaching program. Baseline interview data collected prior to intervention exposure were used for these analyses.	Our outcome variable was based on responses to the survey question, “Do you have a regular health care provider (primary care provider) that you see for regular care?” We utilized logistic regression analysis to predict the likelihood of having a regular health care provider as a function of immigrant status using a mediation model.	Yes	Our outcome variable was based on responses to the survey question, “Do you have a regular health care provider (primary care provider) that you see for regular care?”	Survey	Dichotomous	N/A	N/A	N/A	N/A	N/A	N/A	N/A	N/A	N/A	N/A	N/A	N/A	N/A	N/A	N/A	N/A	N/A	N/A	N/A
2	Overturning the ACA’s Medicaid Expansion Would Likely Decrease Low-Income, Reproductive-Age Women’s Healthcare Spending and Utilization	Chen, L., Frank, R. G., & Huskamp, H. A.	2020	INQUIRY: The Journal of Health Care Organization, Provision, and Financing	United States	Journal article	Chen, L., Frank, R. G., & Huskamp, H. A. (2020). Overturning the ACA's Medicaid Expansion Would Likely Decrease Low-Income, Reproductive-Age Women's Healthcare Spending and Utilization. Inquiry, 57, 46958020981462. https://doi.org/10.1177/0046958020981462	To explore potential implications of a full ACA repeal for this population, we examined gains experienced after Medicaid expansion, assuming that such gains may be reversed.	We examined whether the ACA’s 2014 Medicaid expansions were associated with changes in low income, reproductive-age women’s healthcare spending and utilization, to inform potential implications of a full ACA repeal.	Quantitative	Difference‐in‐difference study: Our estimates were based on difference-in-differences analyses, comparing the outcome change in expansion states to the change in non-expansion states.	National. We used restricted Medical Expenditure Panel Survey (MEPS) Household Component Panel 18 data for 2013 to 2014, which included non-public state Medicaid expansion status flags. States expanded on 1/1/14: AZ, AR, CA, CO, CT, HI, IL KY, IO, MD, MN, NM, NV, NJ, ND, OH, OR, RI, WA, WV. States not expanded as of 1/1/14: AK, AL, FL, GA, ID, IN, KS, LA, ME, MI, MO, NC, NE, NH, OK, PA, SC, SD, T…	N/A	N/A	None	We used restricted Medical Expenditure Panel Survey (MEPS) Household Component Panel 18 data for 2013 to 2014, which included non-public state Medicaid expansion status flags. We identified women ages 18 to 44 with 2013 incomes below 138% of the FPL, the eligibility cutoff for non-disabled adults without dependents if a state expanded Medicaid. Based on their 2013 state of residence, we classifie…	Not discussed as secondary data analysis from MEPS and recruitment procedures were not described.	We identified women ages 18 to 44 with 2013 incomes below 138% of the FPL, the eligibility cutoff for non-disabled adults without dependents if a state expanded Medicaid. Based on their 2013 state of residence, we classified women into living in expansion or non-expansion states, defined as of 01/01/2014 and excluding early expansion states.15 We used 2013 income and state of residence, rather th…	Medical Expenditure Panel Survey Household Component Panel 18 sample of 1,124 women ages 18-44 in with household incomes below 138 percent of the federal poverty level and who primarily reported having no health insurance coverage, Medicaid coverage, or group coverage (see Appendix Exhibit 3: Coverage Transition Matrix for Low-Income, Reproductive-Age Women). Medical Expenditure Panel Survey Hous…	Medical Expenditure Panel Survey Household Component Panel 18 sample of 1,124 women ages 18-44 in with household incomes below 138 percent of the federal poverty level and who primarily reported having no health insurance coverage, Medicaid coverage, or group coverage (see Appendix Exhibit 3: Coverage Transition Matrix for Low-Income, Reproductive-Age Women). Medical Expenditure Panel Survey Hous…	Medical Expenditure Panel Survey Household Component Panel 18 sample of 1,124 women ages 18-44 in with household incomes below 138 percent of the federal poverty level and who primarily reported having no health insurance coverage, Medicaid coverage, or group coverage (see Appendix Exhibit 3: Coverage Transition Matrix for Low-Income, Reproductive-Age Women). Medical Expenditure Panel Survey Hous…	p. 2. Based on their 2013 state of residence, we classified women into living in expansion or non-expansion states, defined as of 01/01/2014 and excluding early expansion states.15 We used 2013 income and state of residence, rather than 2014, because a 2014 sample may be biased by changes from the ACA itself. Pregnant women were included in coverage analyses, since the ACA may have had a “woodwor…	Used restricted 2013 to 2014 data from the Medical Expenditure Panel Survey.	Medical Expenditure Panel Survey Household Component Panel 18 sample of 1,124 women ages 18-44 in with household incomes below 138 percent of the federal poverty level and who primarily reported having no health insurance coverage, Medicaid coverage, or group coverage.	Difference-in-differences analyses using linear models, comparing the spending and utilization changes in expansion states to respective changes in non expansion states. We used restricted Medical Expenditure Panel Survey (MEPS) Household Component Panel 18 data for 2013 to 2014, which included non-public state Medicaid expansion status flags. We identified women ages 18 to 44 with 2013 incomes b…	Our outcomes included annual insurance coverage, annual per-person total healthcare spending, Medicaid spending, and out-of-pocket spending. We also examined the number of prescription fills as a utilization measure.	Yes	Uninsured	Medical Expenditure Panel Survey	Dichotomous	2013 to 2014 data from the Medical Expenditure Panel Survey for 1190 women ages 18 to 44 with household incomes below 138%of the federal poverty level, we compared the change in healthcare spending and utilization for women living in expansion states to the change in non-expansion states using a difference-in-differences design.	Yes	Medicaid	Medical Expenditure Panel Survey	Dichotomous	2013 to 2014 data from the Medical Expenditure Panel Survey for 1190 women ages 18 to 44 with household incomes below 138%of the federal poverty level, we compared the change in healthcare spending and utilization for women living in expansion states to the change in non-expansion states using a difference-in-differences design.	Yes	Group (insurance)	Medical Expenditure Panel Survey	Dichotomous	2013 to 2014 data from the Medical Expenditure Panel Survey for 1190 women ages 18 to 44 with household incomes below 138%of the federal poverty level, we compared the change in healthcare spending and utilization for women living in expansion states to the change in non-expansion states using a difference-in-differences design.	N/A	N/A	N/A	N/A	N/A	N/A	N/A	N/A
3	The three‐year impact of the Affordable Care Act on disparities in insurance coverage.	Courtemanche, C., Marton, J., Ukert, B., Yelowitz, A., Zapata, D., & Fazlul, I.	2019	Health Services Research	United States	Journal article	Courtemanche, C., Marton, J., Ukert, B., Yelowitz, A., Zapata, D., & Fazlul, I. (2019). The three‐year impact of the Affordable Care Act on disparities in insurance coverage. Health Services Research, 54(1), 307-316.	The purpose of this paper was to examine the extent to which the ACA reduced disparities in coverage after three years (2014-2016).	Our primary hypothesis is that, in its first three years, the ACA significantly reduced insurance coverage disparities across demographic groups.	Quantitative	Difference-in-Difference study: We estimate a difference-in-difference model to separately identify the effects of the nationwide and Medicaid expansion portions of the ACA using the methodology developed in the recent ACA literature.	National. The ACS is a nationally representative survey administered by the Census Bureau sampling approximately 1% of the U.S. population annually. In terms of geography, the ACS identifies all 50 states and the District of Columbia, and additionally identifies localities known as Public Use Microdata Areas (PUMAs). PUMAs are approximately 2300 areas of at least 100 000 people nested entirely wi…	N/A	N/A	None	Our primary sample consists of 19-to 64-year-olds from calendar years 2011 to 2016, which results in over 3 000 000 individuals per year. By starting our sample period in 2011, we aim, 4 as in other recent work,4 to measure only the effects of the package of ACA provisions taking effect in 2014, as opposed to also capturing the effect of the 2010 dependent coverage mandate that required insurers …	Not discussed as secondary data analysis from the ACS and recruitment procedures were not described.	Our primary sample consists of 19-to 64-year-olds from calendar years 2011 to 2016, which results in over 3 000 000 individuals per year.	Our dataset consists of 630 local areas that each contain between 356 and 78 781 ACS respondents in 2013, with a median of 1020 and a mean of 2811 respondents. This implies that our pre-ACA uninsured rates are computed from a reasonably large sample in each local area. Adults (19-64 years); All adults (N=10,537,667); Women (N=5,473,836).	Women (N=5,473,836).	Our dataset consists of 630 local areas that each contain between 356 and 78 781 ACS respondents in 2013, with a median of 1020 and a mean of 2811 respondents. This implies that our pre-ACA uninsured rates are computed from a reasonably large sample in each local area. Adults (19-64 years); All adults (N=10,537,667); Women (N=5,473,836).	Not reported.	Data come from the American Community Survey (ACS) between 2011 and 2016.	Data come from the American Community Survey (ACS) between 2011 and 2016.	Difference-in-Difference study: We estimate a difference-in-difference model to separately identify the effects of the nationwide and Medicaid expansion portions of the ACA using the methodology developed in the recent ACA literature. By 2016, a total of 32 states expanded their Medicaid program 20 via the ACA. The majority of these states, 25 in all, expanded Medicaid in January 2014. Michigan (…	We create several binary outcome variables based on the ACS insurance coverage questions: any insurance, any private insurance (either employer sponsored or directly purchased), employer-sponsored insurance, directly purchased insurance, Medicaid, and any other coverage. We define other coverage as neither private nor Medicaid coverage. These categories are not mutually exclusive due to the possi…	Yes	Any insurance. NB: These categories are not mutually exclusive due to the possibility of multiple sources of coverage.	ACS Survey	Dichotomous	2011-2016	Yes	Any private insurance (either employer sponsored or directly purchased). NB: These categories are not mutually exclusive due to the possibility of multiple sources of coverage.	ACS Survey	Dichotomous	2011-2016	Yes	Employer-sponsored insurance. NB: These categories are not mutually exclusive due to the possibility of multiple sources of coverage.	ACS Survey	Dichotomous	2011-2016	Yes	Directly purchased insurance. NB: These categories are not mutually exclusive due to the possibility of multiple sources of coverage.	ACS Survey	Dichotomous	2011-2016	Yes	Medicaid. NB: These categories are not mutually exclusive due to the possibility of multiple sources of coverage.	ACS Survey
4	A Population Study of Health Status Among Sexual Minority Older Adults in Select U.S. Geographic Regions.	Dai, H., & Meyer, I. H.	2019	Health Education & Behavior.	United States	Journal article	Dai, H., & Meyer, I. H. (2019). A Population Study of Health Status Among Sexual Minority Older Adults in Select U.S. Geographic Regions. Health Education & Behavior, 46(3), 426-435. doi:10.1177/1090198118818240	To address these gaps in knowledge, we used a probability sample to assess the health status by sexual orientation, stratified by sex (male vs. female) and age group (50-64 vs. 65+ years old) in select geographic regions in the United States.	Objective. This study seeks to examine the health disparities of sexual minority older adults.	Quantitative	Cross-sectional survey: We used a probability sample of adults older than 50 years in select U.S. regions from the 2014, 2015, and 2016 Behavioral Risk Factor Surveillance System.	Select U.S. regions from the 2014, 2015, and 2016 Behavioral Risk Factor Surveillance System. Note. In 2014, 19 states (Delaware, Hawaii, Idaho, Indiana, Iowa, Kansas, Kentucky, Louisiana, Maryland, Minnesota, Montana, Nevada, New York, Ohio, Pennsylvania, Vermont, Virginia, Wisconsin, Wyoming) and 1 territory (Guam) participated in the optional “sexual orientation and gender identity” module. In…	N/A	N/A	None	We combined data from the 2014, 2015, and 2016 Behavioral Risk Factor Surveillance System (BRFSS) surveys. Sexual orientation and gender identity questions are in an optional module that has been included in select U.S. states and territories (see Table 2 footnote). The combined BRFSS included a total of 1,392,423 respondents (n = 464,664 in 2014, 441,456 in 2015, and 486,303 in 2016). The overal…	Not discussed as secondary data analysis from the BRFSS study and recruitment procedures were not described.	Our analysis includes respondents who were administered a question on sexual orientation and aged 50 years or older (n = 350,778) in the combined 2014-2016 BRFSS.	Our analysis includes respondents who were administered a question on sexual orientation and aged 50 years or older (n = 350,778) in the combined 2014-2016 BRFSS.	Actual number of women in sample not reported.	Our analysis includes respondents who were administered a question on sexual orientation and aged 50 years or older (n = 350,778) in the combined 2014-2016 BRFSS.	Not reported.	Our analysis includes respondents who were administered a question on sexual orientation and aged 50 years or older (n = 350,778) in the combined 2014-2016 BRFSS.	Our analysis includes respondents who were administered a question on sexual orientation and aged 50 years or older (n = 350,778) in the combined 2014-2016 BRFSS.	N/A. Our analysis includes respondents who were administered a question on sexual orientation and aged 50 years or older (n = 350,778) in the combined 2014-2016 BRFSS.	Health status outcomes General health Definition General health fair or poor Frequent poor physical health Frequent mental distress Depressive disorder Obesity Lifetime diagnosis of chronic health conditions Number of limitations in activities Persons who reported self-assessed general health to be fair or poor Persons who reported that their physical health was not good for greater than or equal…	Yes	No health care coverage/Persons reported no health care coverage in the past 12 months	BRFSS survey	Dichotomous - 0 (no), 1 (yes)	N/A	Yes	No personal care provider/Persons reported no personal care provider in the past 12 months	BRFSS survey	Dichotomous - 0 (no), 1 (yes)	N/A	Yes	Could not afford a doctor/Persons reported that they could not afford doctor because of cost in the past year	BRFSS survey	Dichotomous - 0 (no), 1 (yes)	N/A	Yes	Routine checkup in past year/Persons reported routine checkup in past year in the past 12 months	BRFSS survey	Dichotomous - 0 (no), 1 (yes)	N/A	Yes	Flu shot in past year/Persons reported flu shot in past year in the past 12 months	BRFSS survey
5	The Affordable Care Act and Access to Care for Reproductive-Aged and Pregnant Women in the United States, 2010-2016.	Daw, Jamie R, & Sommers, Benjamin D	2019	American Journal of Public Health	United States	Journal article	Daw, J. R., & Sommers, B. D. (2019). The Affordable Care Act and Access to Care for Reproductive-Aged and Pregnant Women in the United States, 2010-2016. American Journal of Public Health, 109(4), 565-571.	Objectives: To estimate the association between the Affordable Care Act (ACA), health insurance coverage, and access to care among reproductive-aged and pregnant women.	The objective of this study was to use nationally representative data to measure the association between the ACA’s major coverage expansions and insurance coverage, cost-related barriers to care, and access to a usual source of care, for reproductive-aged and pregnant women. Objectives. To estimate the association between the Affordable Care Act (ACA), health insurance coverage, and access to car…	Quantitative	Interrupted time series without a control group study: In this observational study, we used national survey data from 2010 to 2016 to compare changes in insurance status and affordability of care among reproductive-aged and pregnant women before and after the major coverage expansions of the ACA, implemented on January 1, 2014. Similar to other assessments of coverage changes for the ACA as a who…	National.	N/A	N/A	None	The sample included all female respondents of reproductive age (18–44 years). We also identified a subset of women who were pregnant at the time of survey by using the NHIS “Sample Adult” file, which includes additional data from a randomly selected adult from each surveyed family. Because of the small sample of pregnant women in the NHIS, we conducted a sensitivity analysis with data from a larg…	Not discussed as secondary data analysis from the NHIS "Sample Adult" file and recruitment procedures were not described. The sample included all female respondents of reproductive age (18–44 years). We also identified a subset of women who were pregnant at the time of survey by using the NHIS “Sample Adult” file, which includes additional data from a randomly selected adult from each surveyed fa…	We identified 123 352 reproductive aged women aged 18 to 44 years (74175 before the ACA and 54 177 after the ACA) and 2179 pregnant women (1263 before the ACA and 916 after the ACA). Table 1 shows the sociodemographic characteristics of the sample.	We identified 123 352 reproductive aged women aged 18 to 44 years (74175 before the ACA and 54 177 after the ACA) and 2179 pregnant women (1263 before the ACA and 916 after the ACA). Table 1 shows the sociodemographic characteristics of the sample.	We identified 123 352 reproductive aged women aged 18 to 44 years (74175 before the ACA and 54 177 after the ACA) and 2179 pregnant women (1263 before the ACA and 916 after the ACA). Table 1 shows the sociodemographic characteristics of the sample.	We identified 123 352 reproductive aged women aged 18 to 44 years (74175 before the ACA and 54 177 after the ACA) and 2179 pregnant women (1263 before the ACA and 916 after the ACA). Table 1 shows the sociodemographic characteristics of the sample.	We weighted all estimates by using the survey sample weights provided by the CDC. For each outcome model, we excluded observations with missing outcome data. We used multiple imputation files provided by the CDC to address nonresponse in family income in the NHIS. For other covariates, we included observations with missing covariate data by using indicator variables for missing values in a partic…	2010 - 2016. In this observational study, we used national survey data from 2010 to 2016 to compare changes in insurance status and affordability of care among reproductive-aged and pregnant women before and after the major coverage expansions of the ACA, implemented on January 1, 2014. Similar to other assessments of coverage changes for the ACA as a whole our study design was an interrupted tim…	Our primary data source was the 2010 to 2016 panels of the National Health Interview Survey (NHIS), a nationally representative survey of US households conducted by the US Centers for Disease Control and Prevention (CDC).	Interrupted time series without a control group study: In this observational study, we used national survey data from 2010 to 2016 to compare changes in insurance status and affordability of care among reproductive-aged and pregnant women before and after the major coverage expansions of the ACA, implemented on January 1, 2014. We considered the preoptic period to be 2010 to 2013 and the post pol…	The study outcomes were insurance status and measures of access to care. We coded current health insurance status in 5 mutually exclusive categories: private (group), private (nongroup), Medicaid, other insurance, or uninsured, according to a hierarchy in which Medicaid took precedence over private insurance or other coverage (for those reporting more than 1 type of insurance). Private (group) co…	Yes	Current health insurance status in 5 mutually exclusive categories: private (group), private (nongroup), Medicaid, other insurance, or uninsured, according to a hierarchy in which Medicaid took precedence over private insurance or other coverage (for those reporting more than 1 type of insurance). Private (group) coverage includes health insurance available through the workplace or school, wherea…	NHIS survey	Categorical	2010 - 2016	Yes	To capture cost-related barriers to care, we used an indicator of whether a woman reported delaying or not receiving medical care because of cost in the past 12 months.	NHIS survey	Dichotomous	2010-2016	Yes	To measure access to primary care, we used an indicator of whether a woman reported currently having a usual source of health care.	NHIS survey	Dichotomous	2010-2016	N/A	N/A	N/A	N/A	N/A	N/A	N/A	N/A
6	Routine Healthcare Utilization Among Reproductive-Age Women Residing in a Rural Maternity Care Desert.	DiPietro Mager, N. A., Zollinger, T. W., Turman, J. E., Jr, Zhang, J., & Dixon, B. E.	2021	Journal of community health	United States	Journal article	DiPietro Mager, N. A., Zollinger, T. W., Turman, J. E., Jr, Zhang, J., & Dixon, B. E. (2021). Routine Healthcare Utilization Among Reproductive-Age Women Residing in a Rural Maternity Care Desert. Journal of community health, 46(1), 108–116. https://doi.org/10.1007/s10900-020-00852-6	It is important that women of reproductive age have access to and use routine health services to improve birth outcomes. While it is estimated that more than 5 million women in over 1000 counties across the United States live in maternity care deserts, to date there have been no published studies characterizing access and barriers to routine healthcare utilization in these areas. Therefore, a cro…	The objective of this study was to quantify process measures of healthcare access (receipt of preventive care and usual source of care), barriers (system-level and individual-level), and characteristics associated with routine healthcare utilization use among reproductive-age women living in a maternity care desert.	Quantitative	Cross-sectional study: While it is estimated that more than 5 million women in over 1000 counties across the United States live in maternity care deserts, to date there have been no published studies characterizing access and barriers to routine healthcare utilization in these areas. Therefore, a cross-sectional study was conducted in a rural county in northwest Ohio with 315 women ages 18–45 yea…	Hardin County, a noncore rural county in northwest Ohio. A cross-sectional study was conducted in Hardin County, a noncore rural county in northwest Ohio, which has been classified as both a Primary Care Health Professional Shortage Area by the Health Resources and Services Administration [26] and a maternity care desert by the March of Dimes [15] (Fig. 1).	N/A	A cross-sectional study was conducted in Hardin County, a noncore rural county in northwest Ohio, which has been classified as both a Primary Care Health Professional Shortage Area by the Health Resources and Services Administration [26] and a maternity care desert by the March of Dimes [15] (Fig. 1).	None	Inclusion criteria included non-pregnant women ages 18–45 years who were permanent residents of Hardin County.	Recruited from community sites. The survey instruments were anonymously completed from a convenience sample of individuals at locations across Hardin County including retail stores, grocery stores, gas stations, food pantries, public libraries, elementary schools, gyms, laundromats, salons, bowling alleys, bingo and purse bingo games, General Educational Development (GED) classes, job fairs, preg…	Three hundred fifteen women meeting the inclusion criteria were included in the data analyses (response rate = 74.4%). Table 1 shows the demographic characteristics of study participants. The participants’ mean age was 32 years and 96.5% were white, non-Hispanic, consistent with the general residential Hardin County population. There were no statistically significant differences in the percentage…	315 women ages 18–45 years	315 women ages 18–45 years	315 women ages 18–45 years	Cases with missing data were excluded from the analysis.	A cross-sectional study was conducted in Hardin County, a noncore rural county in northwest Ohio, which has been classified as both a Primary Care Health Professional Shortage Area by the Health Resources and Services Administration [26] and a maternity care desert by the March of Dimes [15] (Fig. 1). Data were collected between February and May 2019.	A cross-sectional study was conducted in Hardin County, a noncore rural county in northwest Ohio, which has been classified as both a Primary Care Health Professional Shortage Area by the Health Resources and Services Administration [26] and a maternity care desert by the March of Dimes [15] (Fig. 1).	N/A. A cross-sectional study was conducted in Hardin County, a noncore rural county in northwest Ohio, which has been classified as both a Primary Care Health Professional Shortage Area by the Health Resources and Services Administration [26] and a maternity care desert by the March of Dimes [15] (Fig. 1).	Measures: The first, “Do you have one person you think of as your doctor or healthcare provider?” was used to measure whether the patient has a regular source of care [28]. The second, “About how long has it been since you last visited a doctor for a routine check-up?” was used to measure use of preventive care [29, 30]. Information regarding barriers to access were also collected as an indirect …	Yes	Length of time since routine check-up (Participants were considered to have received preventive services in the past year if they responded that it was within the past year that they saw a doctor for a routine check-up). “About how long has it been since you last visited a doctor for a routine check-up?” was used to measure use of preventive care [29, 30]. Information regarding barriers to access…	Survey	Categorical	N/A	N/A	N/A	N/A	N/A	N/A	N/A	N/A	N/A	N/A	N/A	N/A	N/A	N/A	N/A	N/A	N/A	N/A	N/A
7	Publicly Funded Family Planning: Lessons From California, Before And After The ACA's Medicaid Expansion.	Early, D. R., Dove, M. S., Thiel de Bocanegra, H., & Schwarz, E. B.	2018	Health affairs (Project Hope)	United States	Journal article	Early, D. R., Dove, M. S., Thiel de Bocanegra, H., & Schwarz, E. B. (2018). Publicly Funded Family Planning: Lessons From California, Before And After The ACA's Medicaid Expansion. Health affairs (Project Hope), 37(9), 1475–1483. https://doi.org/10.1377/hlthaff.2018.0412	Assessed how ACA's Medicaid expansion in California impacted health insurance coverage and receipt of healthcare services including contraceptive counseling and contraceptive prescriptions in low-income women	Objective to examine the impact of the ACA’s Medi- Cal expansion on low-income women’s receipt of health insurance and needed health care, including contraceptive counseling and prescription contraception.	Quantitative	Cross-sectional survey: The California Health Interview Survey is a representative telephone survey of California’s residential, noninstitutionalized population, sampling over 20,000 households a year.	California.	N/A	N/A	None	For this study we analyzed data from the adult public use files for the period 2013–1621– 24 limited to women of reproductive age (ages 18–44) with incomes up to 138 percent of poverty, as specified by the 2014 ACA Medicaid expansion. There were 4,567 women who met our criteria. Although the survey data did not specifically sample Family PACT clients, approximately 93 percent of those clients hav…	Not discussed as secondary data analysis from CHIS and recruitment procedures were not described. The California Health Interview Survey is a representative telephone survey of California’s residential, noninstitutionalized population, sampling over 20,000 households a year.20	For this study we analyzed data from the adult public use files for the period 2013–16 21– 24 limited to women of reproductive age (ages 18–44) with incomes up to 138 percent of poverty, as specified by the 2014 ACA Medicaid expansion.	There were 4,567 women who met our criteria. Although the su vey data did not specifically sample Family PACT clients, approximately 93 percent of those clients have incomes in the range we studied. However, some Family PACT clients are not eligible for Medi-Cal because they are undocumented immigrants. 15	Low-income (<138% FPL) reproductive-age women, (18– 44 years) (N=4,567)	Low-income (<138% FPL) reproductive-age women, (18– 44 years) (N=4,567)	There were 4,567 women who met our criteria. Although the survey data did not specifically sample Family PACT clients, approximately 93 percent of those clients have incomes in the range we studied. However, some Family PACT clients are not eligible for Medi-Cal because they are undocumented immigrants.15	For this study we analyzed data from the adult public use files for the period 2013–16 21– 24 limited to women of reproductive age (ages 18–44) with incomes up to 138 percent of poverty, as specified by the 2014 ACA Medicaid expansion.	The California Health Interview Survey is a representative telephone survey of California’s residential, noninstitutionalized population, sampling over 20,000 households a year.20For this study we analyzed data from the adult public use files for the period 2013–24.	The prevalence of each outcome in the years following implementation of the ACA Medicaid expansion (2014, 2015, and 2016) was compared to that in the year before implementation (2013). We also examined changes in type of health insurance coverage, classified as no insurance, Medi-Cal, private insurance (employment based or privately purchased), or other public insurance (through programs such as …	To assess whether there was a change in low-income Californian women’s overall access to health care, we examined three variables: Having a usual source of health care, Being able to obtain needed medical care without delay, having timely access to prescriptions. Women were classified as having a usual source of care if they answered “yes” to the survey question, “Is there a place that you usuall…	Yes	Has usual source of care. Women were classified as having a usual source of care if they answered “yes” to the survey question, “Is there a place that you usually go to when you are sick or need advice about your health?”	The California Health Interview Survey	Dichotomous	(2013-2016) (2013 versus 2014-2016)	Yes	Able to obtain timely medical care. Women were classified as being able to obtain needed medical care if they answered “no” to “During the past twelve months, did you delay or not get any other medical care you felt you needed—such as seeing a doctor, a specialist, or other health professional?” We further examined the percentage of women who reported “cost or lack of insurance” as a reason for d…	The California Health Interview Survey	Dichotomous	(2013-2016) (2013 versus 2014-2016)	Yes	Able to obtain needed prescriptions. Women were classified as having timely access to prescriptions if they answered “no” to “During the past twelve months, did you delay or not get a medicine that a doctor prescribed for you?”	The California Health Interview Survey	Dichotomous	(2013-2016) (2013 versus 2014-2016)	N/A	N/A	N/A	N/A	N/A	N/A	N/A	N/A
8	Ohio’s Medicaid Expansion and Unmet Health Needs Among Low-Income Women of Reproductive Age.	Farietta, T. P., Lu, B., & Tumin, R.	2018	Maternal & Child Health Journal	United States	Journal article	Farietta, T. P., Lu, B., & Tumin, R. (2018). Ohio’s Medicaid Expansion and Unmet Health Needs Among Low-Income Women of Reproductive Age. Maternal & Child Health Journal, 22(12), 1771-1779. doi:10.1007/s10995-018-2575-1	In response to calls for a more comprehensive examination of the effect of ACA-associated Medicaid expansion on women’s access to healthcare and general health status (Keating et al. 2013), we analyzed two iterations of Ohio specific survey data to examine the association between Ohio’s 2014 Medicaid expansion and prevalence of healthcare needs and the use of health services among low-income wome…	Objective: To examine changes in the prevalence and odds of unmet healthcare needs and healthcare utilization among low-income women of reproductive age (WRA) after Ohio’s 2014, ACA-associated Medicaid expansion, which extended coverage to non-senior adults with a family income ≤ 138% of the federal poverty level	Quantitative	Cross-sectional telephone survey: Methods We analyzed publically available data from the 2012 and 2015 Ohio Medicaid Assessment Survey (OMAS), a cross-sectional telephone survey of Ohio’s non-institutionalized adult population. The study included 489 low-income women in 2012 and 1273 in 2015 aged 19–44 years who were newly eligible for Medicaid after expansion in January 2014. Four unmet healthca…	Ohio.	N/A	N/A	None	We analyzed publically available data from the 2012 and 2015 Ohio Medicaid Assessment Survey (OMAS), a cross-sectional telephone survey of Ohio’s non-institutionalized adult population. The study included 489 low-income women in 2012 and 1273 in 2015 aged 19–44 years who were newly eligible for Medicaid after expansion in January 2014. Four unmet healthcare need and three healthcare utilization m…	Not discussed as secondary data analysis from the 2012 and 2015 Ohio Medicaid Assessment Survey (OMAS), a cross-sectional telephone survey of Ohio’s non-institutionalized adult population so recruitment procedures were not described. The study included 489 low-income women in 2012 and 1273 in 2015 aged 19–44 years who were newly eligible for Medicaid after expansion in January 2014. Four unmet he…	We analyzed publically available data from the 2012 and 2015 Ohio Medicaid Assessment Survey (OMAS), a cross-sectional telephone survey of Ohio’s non-institutionalized adult population. The study included 489 low-income women in 2012 and 1273 in 2015 aged 19–44 years who were newly eligible for Medicaid after expansion in January 2014. Four unmet healthcare need and three healthcare utilization m…	The study included 489 low-income women in 2012 and 1273 in 2015 aged 19–44 years who were newly eligible for Medicaid after expansion in January 2014. Four unmet healthcare need and three healthcare utilization measures were examined [2012 sample size: 489, 2015 sample size: 1273) (n = 1762)]. Table 1 presents the demographic characteristics of the weighted sample of WRA in 2012 (population esti…	The study included 489 low-income women in 2012 and 1273 in 2015 aged 19–44 years who were newly eligible for Medicaid after expansion in January 2014. Four unmet healthcare need and three healthcare utilization measures were examined.	The study included 489 low-income women in 2012 and 1273 in 2015 aged 19–44 years who were newly eligible for Medicaid after expansion in January 2014. Four unmet healthcare need and three healthcare utilization measures were examined [2012 sample size: 489, 2015 sample size: 1273) (n = 1762)].	After eliminating observations with a missing value for the measures of interest (108 and 115 for 2012 and 2015, respectively) the final study sample was 489 women in 2012 and 1273 women in 2015.	We analyzed publically available data from the 2012 and 2015 Ohio Medicaid Assessment Survey (OMAS), a cross-sectional telephone survey of Ohio’s non-institutionalized adult population.	We analyzed publically available data from the 2012 and 2015 Ohio Medicaid Assessment Survey (OMAS), a cross-sectional telephone survey of Ohio’s non-institutionalized adult population.	Cross-sectional telephone survey: Methods: We analyzed publically available data from the 2012 and 2015 Ohio Medicaid Assessment Survey (OMAS), a cross-sectional telephone survey of Ohio’s non-institutionalized adult population. The study included 489 low-income women in 2012 and 1273 in 2015 aged 19–44 years who were newly eligible for Medicaid after expansion in January 2014. Four unmet healthc…	Outcomes Unmet healthcare needs. Four separate indicators of having an unmet need in the past 12 months were used. These were dichotomous measures of self-reported inability to get (1) dental care, (2) vision care or eyeglasses, (3) mental healthcare or counseling, and (4) being unable to fill a prescription due to the cost. All respondents were asked about each of these potential unmet needs. Fo…	Yes	Having a usual source of care. Women were classified as having a usual source of care if they reported having at least one place that they usually went to when they were sick or needed advice regarding their health (including an emergency department).	Ohio Medicaid Assessment Survey (OMAS)	Dichotomous	2012 and 2015	Yes	Unmet need for mental healthcare or counseling. Defined as self-reported inability to get mental healthcare or counseling.	Ohio Medicaid Assessment Survey (OMAS)	Dichotomous	2012/2015	Yes	Having a doctor’s visit in the past year. Women were classified as having visited a doctor if they reported visiting a doctor or other healthcare professional about their own health in the past year.	Ohio Medicaid Assessment Survey (OMAS)	Dichotomous	2012/2015	N/A	N/A	N/A	N/A	N/A	N/A	N/A	N/A
9	Procuring Health: Experiences of Mexican Immigrant Women in Rural Midwestern Communities.	Greder, K., & Reina, A. S. (2019).	2019	Qualitative health research	United States	Journal article	Greder, K., & Reina, A. S. (2019). Procuring Health: Experiences of Mexican Immigrant Women in Rural Midwestern Communities. Qualitative health research, 29(9), 1334-1344. doi:10.1177/1049732318816676	In this study, we explored meanings associated with being healthy, strategies employed to promote health, and challenges and supports to health experienced by a specific subgroup of Latinas—first-generation Mexican immigrant women residing in rural Midwestern communities. This study provides insights into the complexities and realities faced by Mexican immigrant women, as they strove to obtain op…	In this study, we explored meanings associated with being healthy, strategies employed to promote health, and challenges and supports to health experienced by a specific subgroup of Latinas—first-generation Mexican immigrant women residing in rural Midwestern communities. This study provides insights into the complexities and realities faced by Mexican immigrant women, as they strove to obtain op…	Qualitative	Qualitative: Descriptive study (thematic analysis): When designing a study, the phenomenon studied should dictate the method employed to gather data (Creswell, 2013). Qualitative research methods explore phenomena through description, and strive to develop concepts that further understanding of a phenomenon with emphasis on meaning, experiences, and views of participants (Al-Busaidi, 2008). In th…	Small rural Midwestern communities (one community was located in a county designated as having a UIC of 6, and the other community was located in a county designated as having an UIC of 7), Midwestern State. In this descriptive study, we employed thematic analysis to explore how 15 first-generation Mexican immigrant women who resided in small rural Midwestern communities interpreted and made sens…	Not stated in journal article	In this descriptive study, we employed thematic analysis to explore how 15 first-generation Mexican immigrant women who resided in small rural Midwestern participants in this study (N = 15) were purposively selected from a subsample of Latina immigrant women who resided in a Midwestern state and who participated in an in-depth interview focused on health (N = 19) as part of the RFSH project. Sele…	None	To participate in the larger project, participants had to be 18 years of age or older and a mother of at least one child younger than the age of 13 who lived with her 50% or more of the time. Participants also had to reside in households that had annual incomes at or below 185% of the federal poverty level and live in a rural county designated as having a 2003 Urban Influence Code (UIC) between 6…	Recruitment procedures not described. Qualitative interview data from 15 first-generation Mexican immigrant women who resided in two rural com munities in a Midwestern state were the primary unit of analysis (Bless & Higson-Smith, 2000). The participants in this study were part of a larger U.S. Department of Agriculture (USDA) Hatch funded multistate project, Rural Families Speak about Health (RF…	1st generation Mexican immigrant women	Women (N=15)	Women (N=15)	Women (N=15)	Not reported.	The data was collected in 2012. Confirmed after corresponding by email with Kimberly Greder, Professor and Human Sciences Extension State Specialist, Department of Human Development and Family Studies. Iowa State University on 8/1/2022.	Qualitative interview data from 15 first-generation Mexican immigrant women who resided in two rural communities in a Midwestern state were the primary unit of analysis (Bless & Higson-Smith, 2000). The participants in this study were part of a larger U.S. Department of Agriculture (USDA) Hatch funded multistate project, Rural Families Speak about Health (RFSH; Mammen & Sano, 2018).	N/A. Qualitative study.	N/A	N/A	N/A	N/A	N/A	N/A	N/A	N/A	N/A	N/A	N/A	N/A	N/A	N/A	N/A	N/A	N/A	N/A	N/A	N/A	N/A	N/A	N/A	N/A
10	Psychological Distress and Access to Care Among Midlife Women.	Johnson, P. J., Jou, J., & Upchurch, D. M.	2020	Journal of Aging & Health.	United States	Journal article	Johnson, P. J., Jou, J., & Upchurch, D. M. (2020). Psychological Distress and Access to Care Among Midlife Women. Journal of Aging & Health, 32(5/6), 317-327. doi:10.1177/0898264318822367	The purpose of this article is to address this gap by examining mental health status and unmet health care needs (reasons for delayed care and types of foregone care) among midlife women using a measure of nonspecific psychological distress (a global measure quantifying psychological and somatic symptoms that are common to many mental disorders but not specific to any particular disorder; McVeigh…	Objective: The objective of this study is to examine unmet health care needs among midlife women (ages 50-64 years) in the United States by level of psychological distress.	Quantitative	Cross-sectional household interview survey: Method: Using data for a nationally representative sample of midlife women (N = 8,838) from the 2015-2016 National Health Interview Survey, we estimated odds ratios of reasons for delayed care and types of care foregone by level of psychological distress—none, moderate (moderate psychological distress [MPD], and severe (severe psychological distress [SP…	National. Nationally representative sample of midlife women (N = 8,838) from the 2015-2016 National Health Interview Survey.	N/A	N/A	Andersen’s Behavioral Model of Health Care Utilization: Our theoretical framework draws on an updated version of Andersen’s Behavioral Model of Health Care Utilization (Andersen, 1995; Andersen & Aday, 1978). This model has been used to explain use of health services including mental health care (Babitsch, Gohl, & von Lengerke, 2012; Dhingra, Zack, Strine, Pearson, & Balluz, 2010).	Data were from a nationally representative sample of midlife women, ages 50 to 64 years (n = 9,340, unweighted), who participated in the 2015-2016 National Health Interview Survey (NHIS). The NHIS is an annual household survey of the health and health care of the U.S. noninstitutionalized, civilian population that uses a multistage probability sample designed to be representative of the national …	Not discussed as secondary data analysis from the NHIS study and recruitment procedures described elsewhere. Data were from a nationally representative sample of midlife women, ages 50 to 64 years (n = 9,340, unweighted), who participated in the 2015-2016 National Health Interview Survey (NHIS). The NHIS is an annual household survey of the health and health care of the U.S. noninstitutionalized,…	Data were from a nationally representative sample of midlife women, ages 50 to 64 years (n = 9,340, unweighted), who participated in the 2015-2016 National Health Interview Survey (NHIS). Our analytic sample included midlife women who had complete data for all key variables (N = 8,838, unweighted; 95% of the total).	Data were from a nationally representative sample of midlife women, ages 50 to 64 years (n = 9,340, unweighted), who participated in the 2015-2016 National Health Interview Survey (NHIS). Our analytic sample included midlife women who had complete data for all key variables (N = 8,838, unweighted; 95% of the total).	Data were from a nationally representative sample of midlife women, ages 50 to 64 years (n = 9,340, unweighted), who participated in the 2015-2016 National Health Interview Survey (NHIS). Our analytic sample included midlife women who had complete data for all key variables (N = 8,838, unweighted; 95% of the total).	Data were from a nationally representative sample of midlife women, ages 50 to 64 years (n = 9,340, unweighted), who participated in the 2015-2016 National Health Interview Survey (NHIS). Our analytic sample included midlife women who had complete data for all key variables (N = 8,838, unweighted; 95% of the total).	Our analytic sample included midlife women who had complete data for all key variables (N=8,838, unweighted; 95% of the total). Some differences between those included and excluded were noted.	Data were from a nationally representative sample of midlife women, ages 50 to 64 years (n = 9,340, unweighted), who participated in the 2015-2016 National Health Interview Survey (NHIS).	Data were from a nationally representative sample of midlife women, ages 50 to 64 years (n = 9,340, unweighted), who participated in the 2015-2016 National Health Interview Survey (NHIS).	N/A. Cross-sectional household interview survey: Method: Using data for a nationally representative sample of midlife women (N = 8,838) from the 2015-2016 National Health Interview Survey, we estimated odds ratios of reasons for delayed care and types of care foregone by level of psychological distress—none, moderate (moderate psychological distress [MPD], and severe (severe psychological distres…	All measures in the NHIS were developed and tested by the National Center for Health Statistics for use in population surveys. As this is a secondary analysis, we were constrained to the measures available. Mental Health was defined using the K6 population screening tool. The K6 scale of nonspecific psychological distress was developed for use in the NHIS as a population indicator of serious ment…	Yes	Delayed care. Delayed care includes a series of indicators representing reasons for delayed care in the past year: cost, unable to get appointment, limited office hours, too long of a wait in the waiting room, unable to get through on the phone, or transportation issues.	NHIS survey	Categorical	N/A	Yes	Foregone care. Needed but couldn't afford care, past 12 months. NB: Foregone care is represented by a set of variables indicating types of care needed but not received due to cost: medical, dental, mental health, prescription medications, eyeglasses, medical specialist, or follow-up care.	NHIS survey	Categorical	N/A	Yes	Foregone care. Needed but couldn't afford mental health care, past 12 months. NB: Foregone care is represented by a set of variables indicating types of care needed but not received due to cost: medical, dental, mental health, prescription medications, eyeglasses, medical specialist, or follow-up care.	NHIS survey	Categorical	N/A	Yes	Foregone care. Needed but couldn't afford prescription medicines, past 12 months. NB: Foregone care is represented by a set of variables indicating types of care needed but not received due to cost: medical, dental, mental health, prescription medications, eyeglasses, medical specialist, or follow-up care.	NHIS survey	Categorical	N/A	N/A	N/A	N/A
11	Impacts of the Affordable Care Act's Medicaid Expansion on Women of Reproductive Age: Differences by Parental Status and State Policies.	Johnston, E. M., Strahan, A. E., Joski, P., Dunlop, A. L., & Adams, E. K.	2018	Women's Health Issues	United States	Journal article	Johnston, E. M., Strahan, A. E., Joski, P., Dunlop, A. L., & Adams, E. K. (2018). Impacts of the Affordable Care Act's Medicaid Expansion on Women of Reproductive Age: Differences by Parental Status and State Policies. Women's Health Issues, 28(2), 122-129.	Introduction: We use data from the Behavioral Risk Factor Surveillance System (BRFSS) from 2012 to 2015 to estimate the effects of the Affordable Care Act’s (ACA) Medicaid expansions on insurance coverage and access to care for low-income women of reproductive age (19–44).	In this study, we build on prior research by investigating the effects of the 2014 ACA Medicaid expansions on health insurance coverage and access to care for low-income women of reproductive age. We further investigate whether these effects vary based on women’s parental status or prior state Medicaid eligibility policies expanding health insurance coverage for low income women. We hypothesize t…	Quantitative	Difference-in-differences study: Methods: We use two-way fixed effects difference-in-differences models to estimate the effects of Medicaid expansions on low-income (<100% of the Federal Poverty Level) women of reproductive age. Additional models are stratified to estimate effects based on women’s parental status, pre-ACA state Medicaid eligibility levels, and the presence of a state Medicaid fam…	National.	N/A	N/A	Andersen’s Behavioral Model of Health Care Utilization: Our analysis is informed by the Andersen model of access to health care, which asserts that the use of health services is influenced by individuals’ predisposing characteristics, enabling characteristics, and need (Andersen & Aday, 1978)	Our analytic study sample includes women of reproductive age (19–44 years) with household incomes of less than 100% of the FPL in 14 states that expanded Medicaid on January 1, 2014, and 16 states without an ACA Medicaid expansion. We omit 18-year-olds from our analysis owing to their eligibility for coverage through the Children’s Health Insurance Program, independent of the ACA. Because pregnan…	Not discussed as secondary data analysis from the BRFSS study and recruitment procedures were described elsewhere. Our analytic study sample includes women of reproductive age (19–44 years) with household incomes of less than 100% of the FPL in 14 states that expanded Medicaid on January 1, 2014, and 16 states without an ACA Medicaid expansion.	Our analytic study sample includes women of reproductive age (19–44 years) with household incomes of less than 100% of the FPL in 14 states that expanded Medicaid on January 1, 2014, and 16 states without an ACA Medicaid expansion. We omit 18- year-olds from our analysis owing to their eligibility for coverage through the Children’s Health Insurance Program, independent of the ACA. Because pregna…	N = 14,169 (2012-2013) (Pre ACA); N = 11,617 (2014-2015) (Post ACA). Our analytic study sample includes women of reproductive age (19–44 years) with household incomes of less than 100% of the FPL in 14 states that expanded Medicaid on January 1, 2014, and 16 states without an ACA Medicaid expansion. We omit 18- year-olds from our analysis owing to their eligibility for coverage through the Childr…	N = 14,169 (2012-2013) (Pre ACA); N = 11,617 (2014-2015) (Post ACA). Our analytic study sample includes women of reproductive age (19–44 years) with household incomes of less than 100% of the FPL in 14 states that expanded Medicaid on January 1, 2014, and 16 states without an ACA Medicaid expansion. We omit 18- year-olds from our analysis owing to their eligibility for coverage through the Childr…	N = 14,169 (2012-2013) (Pre ACA) N = 11,617 (2014-2015) (Post ACA)	Our analytic study sample includes women of reproductive age (19–44 years) with household incomes of less than 100% of the FPL in 14 states that expanded Medicaid on January 1, 2014, and 16 states without an ACA Medicaid expansion. We omit 18-year-olds from our analysis owing to their eligibility for coverage through the Children’s Health Insurance Program, independent of the ACA. Because pregnan…	We limit our sample to expansions that occurred on January 1, 2014, to ensure a balanced analytic sample that includes the 2 years before the expansion (2012–2013) and 2 years after the expansion (2014–2015). Including 2 years of postperiod data, in particular, is important to allow for the identification of lagged effects and effects for BRFSS questions that refer to the entire 12-month period b…	We use data from the Behavioral Risk Factor Surveillance System (BRFSS) from 2012 to 2015 to estimate the effects of the Affordable Care Act’s (ACA) Medicaid expansions on insurance coverage and access to care for low-income women of reproductive age (19–44). BRFSS is a nationally-representative repeated cross-sectional study of U.S. adults administered by state health departments.	Difference-in-differences study: Methods: We use two-way fixed effects difference-in-differences models to estimate the effects of Medicaid expansions on low-income (<100% of the Federal Poverty Level) women of reproductive age. Our analytic study sample includes women of reproductive age (19–44 years) with household incomes of less than 100% of the FPL in 14 states that expanded Medicaid on Janu…	Measures: Our dependent variables are indicators of whether a woman 1) was uninsured, 2) needed to see a doctor, but could not due to cost 3) had no personal doctor, and 4) had a primary care visit in the past year. The first three measures are indicators of a lack of access, whereas having a primary care visit in the past year is a positive indicator of access. All models control for individual …	Yes	1) was uninsured	BRFSS survey	Dichotomous	Two years (2012 and 2013) before and 2 years (2014 and 2015) after the implementation of ACA Medicaid expansions to assess the effects of expansion on two groups of women: 1) women with dependent children, and 2) women without dependent children. This classification is based on the number of children in a woman’s household.	Yes	2) needed to see a doctor, but could not due to cost.	BRFSS survey	Dichotomous	Two years (2012 and 2013) before and 2 years (2014 and 2015) after the implementation of ACA Medicaid expansions to assess the effects of expansion on two groups of women: 1) women with dependent children, and 2) women without dependent children. This classification is based on the number of children in a woman’s household.	Yes	3) had no personal doctor.	BRFSS survey	Dichotomous	Two years (2012 and 2013) before and 2 years (2014 and 2015) after the implementation of ACA Medicaid expansions to assess the effects of expansion on two groups of women: 1) women with dependent children, and 2) women without dependent children. This classification is based on the number of children in a woman’s household.	Yes	4) had a primary care visit in the past year.	BRFSS survey	Dichotomous	Two years (2012 and 2013) before and 2 years (2014 and 2015) after the implementation of ACA Medicaid expansions to assess the effects of expansion on two groups of women: 1) women with dependent children, and 2) women without dependent children. This classification is based on the number of children in a woman’s household.	N/A	N/A	N/A
12	Health insurance coverage among women of reproductive age before and after implementation of the affordable care act.	Jones, R. K., & Sonfield, A.	2016	Contraception	United States	Journal article	Jones, R. K., & Sonfield, A. (2016). Health insurance coverage among women of reproductive age before and after implementation of the affordable care act. Contraception, 93(5), 386-391. doi:10.1016/j.contraception.2016.01.003	The purpose of both surveys was to understand pregnancy attitudes and contraceptive use among women within the context of access to health care, including the potential impact of health care reform [8,9].	Objectives: The Affordable Care Act's expansions to Medicaid and private coverage are of particular importance for women of childbearing age, who have numerous preventive care and reproductive health care needs.	Quantitative	Cross-sectional survey: We conducted two national surveys, one in 2012 and one in 2015, collecting information about health insurance coverage and access to care from 8000 women aged 18–39. We examine type of insurance and continuity of coverage between time periods, including poverty status and whether or not women live in a state that expanded Medicaid coverage. Data for the analyses come from …	National. Data for the analyses come from two national surveys, both developed by the Guttmacher Institute and administered by the online recruitment company GfK. The first study gathered data from a national sample of women aged 18–39 in 2012. The second survey collected information from a national sample of women aged 18–39 in 2015.	N/A	N/A	None	Both surveys were restricted to women aged 18–39 who had ever had vaginal sex with a man, were not pregnant at the time of the survey, had not had a tubal ligation and whose main male sexual partner had not had a vasectomy. Both surveys utilized the full GfK sample of women aged 18–39.	Recruitment procedures not described other than stating "women... were invited to participate in the initial study." Over a 3-week period in November and December 2012, 11,365 women aged 18–39 were invited to participate in the initial study. Of those, 6658 answered the four screening items, yielding a response rate of 59%; of the 4647 eligible respondents, 4634 completed the full survey. For the…	National sample of women 18 - 39 years of age in 2012 and 2015	2012 - 4593 (4634 completed survey); 2015 - 3407 (3428 completed survey)	2012 - 4593 (4634 completed survey); 2015 - 3407 (3428 completed survey)	2012 - 4593 (4634 completed survey); 2015 - 3407 (3428 completed survey)	For the 2015 survey, women were also given the option of indicating that they had obtained coverage from their state-specific health insurance marketplace and whether this coverage was provided through their state-specific Medicaid program. The 62 women who did not provide information about type of health insurance were excluded from all analyses.	2012 - 4593 women (4634 completed survey); 2015 - 3407 women (3428 completed survey)	Data for the analyses come from two national surveys, both developed by the Guttmacher Institute and administered by the online recruitment company GfK. The first study gathered data from a national sample of women aged 18–39 in 2012. The second survey collected information from a national sample of women aged 18–39 in 2015.	Cross-sectional survey: We conducted two national surveys, one in 2012 and one in 2015, collecting information about health insurance coverage and access to care from 8000 women aged 18–39. We examine type of insurance and continuity of coverage between time periods, including poverty status and whether or not women live in a state that expanded Medicaid coverage. Data for the analyses come from …	Our analysis focuses on type of health insurance coverage and lack of coverage. For both surveys, women were asked which type of health insurance they currently had: private, Medicaid, some other type of health insurance or no insurance. For the 2015 survey, women were also given the option of indicating that they had obtained coverage from their state-specific health insurance marketplace and wh…	Yes	Uninsured.	2 National survey's developed by Guttmacher Institute	Dichotomous and categorical	2012 and 2015	N/A	N/A	N/A	N/A	N/A	N/A	N/A	N/A	N/A	N/A	N/A	N/A	N/A	N/A	N/A	N/A	N/A	N/A
13	Determinants of rural-urban differences in health care provider visits among women of reproductive age in the United States.	Lee, H., Hirai, A. H., Lin, C.-C. C., & Snyder, J. E.	2020	PloS one	United States	Journal article	Lee, H., Hirai, A. H., Lin, C.-C. C., & Snyder, J. E. (2020). Determinants of rural-urban differences in health care provider visits among women of reproductive age in the United States. PloS one, 15(12), e0240700. doi:10.1371/journal.pone.0240700	This study seeks to identify which individual- and county-level sociodemographic and provider supply characteristics are the key contributors to rural-urban disparities in whether women of reproductive age have had past-year office-based provider visits with the various providers relevant to women’s health care. Among these, this study specifically investigates whether observed rural disparities …	The objective of this study was to investigate rural-urban differences in health care access for women of reproductive age by examining differences in past-year provider visit rates by provider type, and quantifying the contributing factors to these findings.	Quantitative	Panel survey (overlapping panel design): The primary data source for this study was the Medical Expenditure Panel Survey (MEPS). Conducted by the Agency for Healthcare Research and Quality (AHRQ), MEPS is the most complete source of nationally representative survey data on U.S. health care costs, utilization, and insurance coverage. The MEPS Household Component (MEPS-HC) consists of an overlappin…	National. Using a nationally-representative sample of reproductive age women (n = 37,026) from the Medical Expenditure Panel Survey (2010–2015) linked to the Area Health Resource File, rural-urban differences in past-year office visit rates with health care providers were examined.	N/A	N/A	None	The study sample was restricted to women of reproductive age (n = 39,462), defined here as 18 to 44 years old, as this age group encompasses the main users of maternal health care services and accounted for 99% of births in 2018 [24].	Not discussed as secondary data analysis from the MEPS study and recruitment procedures described elsewhere. The primary data source for this study was the Medical Expenditure Panel Survey (MEPS). Conducted by the Agency for Healthcare Research and Quality (AHRQ), MEPS is the most complete source of nationally representative survey data on U.S. health care costs, utilization, and insurance covera…	Using a nationally-representative sample of reproductive age women (n = 37,026) from the Medical Expenditure Panel Survey (2010–2015) linked to the Area Health Resource File, rural-urban differences in past-year office visit rates with health care providers were examined.	Reproductive age women (n = 37,026). Using a nationally-representative sample of reproductive age women (n = 37,026) from the Medical Expenditure Panel Survey (2010–2015) linked to the Area Health Resource File, rural-urban differences in past-year office visit rates with health care providers were exam ined. Respondents with missing values for any of the individual- and county-level variables (n…	Reproductive age women (n = 37,026). Using a nationally-representative sample of reproductive age women (n = 37,026) from the Medical Expenditure Panel Survey (2010–2015) linked to the Area Health Resource File, rural-urban differences in past-year office visit rates with health care providers were exam ined. Respondents with missing values for any of the individual- and county-level variables (n…	Reproductive age women (n = 37,026). Using a nationally-representative sample of reproductive age women (n = 37,026) from the Medical Expenditure Panel Survey (2010–2015) linked to the Area Health Resource File, rural-urban differences in past-year office visit rates with health care providers were exam ined. Respondents with missing values for any of the individual- and county-level variables (n…	First, a small portion of MEPS-HC respondents (6.58%) were excluded from analysis due to missing values in the individual- and county-level variables, which could potentially reduce the representativeness of the sample, or cause bias in the estimation of the parameters. Respondents with missing values for any of the individual- and county-level variables (n = 2,436, 6.6%) were excluded from all a…	Using a nationally-representative sample of reproductive age women (n = 37,026) from the Medical Expenditure Panel Survey (2010–2015) linked to the Area Health Resource File, rural-urban differences in past-year office visit rates with health care providers were examined.	The primary data source for this study was the Medical Expenditure Panel Survey (MEPS). Conducted by the Agency for Healthcare Research and Quality (AHRQ), MEPS is the most complete source of nationally representative survey data on U.S. health care costs, utilization, and insurance coverage. The MEPS Household Component (MEPS-HC) consists of an overlapping panel design, including 5 rounds of int…	N/A. Overlapping panel design. The MEPS Household Component (MEPS-HC) consists of an overlapping panel design, including 5 rounds of interviews over 2 years [22]. The survey methodology is described in detail on the AHRQ website [23]. Six years (2010–2015) of full-year, consolidated MEPS-HC data files were merged with year-matched county-level variables from HRSA’s Area Health Resource File (AHRF…	Outcome measures: Self-reported receipt of past-year office-based visits with various health care providers were the dichotomous (yes/no) outcome measures of this study, with a focus on the practitioners caring for women of reproductive age and relevant for mitigating maternal mortality. Within MEPS-HC data, for each provider type studied, survey respondents were asked if in the prior 12 months t…	Yes	Any medical provider visits (past year). Self-reported receipt of past-year office-based visits with various health care providers were the dichotomous (yes/no) outcome measures of this study, with a focus on the practitioners caring for women of reproductive age and relevant for mitigating maternal mortality. Within MEPS-HC data, for each provider type studied, survey respondents were asked if i…	MEPS survey	Dichotomous and/or categorical variables	Six years (2010–2015) of full-year, consolidated MEPS-HC data files were merged with year-matched county-level variables from HRSA’s Area Health Resource File (AHRF) for this analysis.	Yes	Family physician visits (past year). Self-reported receipt of past-year office-based visits with various health care providers were the dichotomous (yes/no) outcome measures of this study, with a focus on the practitioners caring for women of reproductive age and relevant for mitigating maternal mortality. Within MEPS-HC data, for each provider type studied, survey respondents were asked if in th…	MEPS survey	Dichotomous and/or categorical variables	Six years (2010–2015) of full-year, consolidated MEPS-HC data files were merged with year-matched county-level variables from HRSA’s Area Health Resource File (AHRF) for this analysis.	Yes	NP/PA visits (past year). Self-reported receipt of past-year office-based visits with various health care providers were the dichotomous (yes/no) outcome measures of this study, with a focus on the practitioners caring for women of reproductive age and relevant for mitigating maternal mortality. Within MEPS-HC data, for each provider type studied, survey respondents were asked if in the prior 12 …	MEPS survey	Dichotomous and/or categorical variables	Six years (2010–2015) of full-year, consolidated MEPS-HC data files were merged with year-matched county-level variables from HRSA’s Area Health Resource File (AHRF) for this analysis.	N/A	N/A	N/A	N/A	Six years (2010–2015) of full-year, consolidated MEPS-HC data files were merged with year-matched county-level variables from HRSA’s Area Health Resource File (AHRF) for this analysis.	N/A	N/A	N/A
14	Early Effects of the ACA on Women's Health Measures.	Lee, L. K., Monuteaux, M. C., & Everett, W.	2018	Journal of general internal medicine,	United States	Journal article	Lee, L. K., Monuteaux, M. C., & Everett, W. (2018). Early Effects of the ACA on Women's Health Measures. Journal of general internal medicine, 33(12), 2034–2036. https://doi.org/10.1007/s11606-018-4598-0	Since women have had unique challenges in obtaining health insurance and affording medical care, we hypothesized that the ACA would have differential effects on women of different income groups, with larger effects in lower income women.	The objectives of this study are to analyze the effects of the ACA on health insurance coverage and affordability of medical care for women by income level.	Quantitative	Difference‐in‐difference study. Differences with 95% confidence intervals (CI) were used to estimate changes for each outcome (pre-ACA 2010–2013 versus post-ACA 2015) within each income group. The difference-in-differences estimate was calculated to compare changes over time between income groups. We estimated a multivariable logistic regression model to test the difference-in-differences effects…	National.	N/A	N/A	None	We used data for women 19–64 years old from the National Health Interview Survey (NHIS). This is a nationally representative, annual, in-person survey conducted by the National Center for Health Statistics (NCHS).	Not discussed as secondary data analysis from NHIS and recruitment procedures were not described. We used data for women 19–64 years old from the National Health Interview Survey (NHIS). This is a nationally representative, annual, in-person survey conducted by the National Center for Health Statistics (NCHS).	We used data for women 19–64 years old from the National Health Interview Survey (NHIS). This is a nationally representative, annual, in-person survey conducted by the National Center for Health Statistics (NCHS).	The study sample included an estimated 95,610,990 women: 22.2% ≤ 138% FPL, 39.6% 139–399% FPL, and 38.1%≥ 400% FPL.	The study sample included an estimated 95,610,990 women: 22.2% ≤ 138% FPL, 39.6% 139–399% FPL, and 38.1%≥ 400% FPL.	The study sample included an estimated 95,610,990 women: 22.2% ≤ 138% FPL, 39.6% 139–399% FPL, and 38.1%≥ 400% FPL.	Not reported. Table 1 Changes in Insurance Coverage and Affordability Before (2010–2013) and After (2015) the ACA for Women 19–64 Years. a U.S. women 19–64 years old b Only collected from 2011 to 2015	Differences with 95% confidence intervals (CI) were used to estimate changes for each outcome (pre- ACA 2010–2013 versus post-ACA 2015) within each income group.	We used data for women 19–64 years old from the National Health Interview Survey (NHIS). This is a nationally representative, annual, in-person survey conducted by the National Center for Health Statistics (NCHS).	Difference-in-differences analysis. Differences with 95% confidence intervals (CI) were used to estimate changes for each outcome (pre-ACA 2010–2013 versus post-ACA 2015) within each income group. The difference-in-differences estimate was calculated to compare changes over time between income groups. We estimated a multivariable logistic regression model to test the difference-in-differences eff…	The objectives of this study are to analyze the effects of the ACA on health insurance coverage and affordability of medical care for women by income level. We used the difference-in-differences design to compare changes for two outcomes: health insurance coverage and health care affordability, by family income. We used data for women 19–64 years old from the National Health Interview Survey (NHI…	Yes	Insurance status (Private, Medicare/Medicaid/Other Public, Uninsured)	NHIS survey	Dichotomous	Pre-ACA 2010–2013 versus post-ACA 2015) within each income group.	Yes	Affordability (Delayed care, Did not get care, Problems paying medical bills [only collected from 2011-2015])	NHIS survey	Dichotomous	N/A	N/A	N/A	N/A	N/A	N/A	N/A	N/A	N/A	N/A	N/A	N/A	N/A	N/A
15	Women's Affordability, Access, and Preventive Care After the Affordable Care Act.	Lee, L. K., Monuteaux, M. C., & Galbraith, A. A.	2019	American journal of preventive medicine	United States	Journal article	Lee, L. K., Monuteaux, M. C., & Galbraith, A. A. (2019). Women's Affordability, Access, and Preventive Care After the Affordable Care Act. American journal of preventive medicine, 56(5), 631-638. doi:10.1016/j.amepre.2018.11.028	Given the challenges women of all income groups have had in obtaining and affording coverage and health care, as well as their unique needs for preconception, reproductive, cancer screening, and other care,1 it is important to illustrate the specific effects of the ACA for women across income groups on these outcomes.	The objectives of this study were to describe changes in insurance affordability, healthcare access, and preventive care for women of different income levels after implementation of the Affordable Care Act. The objectives of this study were to describe the patterns of women’s affordability of insurance, access to health care, and use of preventive services, based on income, after the ACA’s 2014 c…	Quantitative	Difference-in-differences study: This was a difference-in-differences analysis of data about U.S. women aged 19−64 years from the National Health Interview Survey. This study examined self-reported insurance affordability, access to health care, and preventive services. Changes before (2010−2013) and after (2014−2017) the Affordable Care Act insurance expansions were compared by income (≤138% fed…	Data from the National Health Interview Survey (NHIS) were used for this study. This is a nationally representative, annual, in-person survey conducted by the National Center for Health Statistics.17	N/A	N/A	None	The study sample included women aged 19−64 years in the sample adult file, a subsample of the larger survey which comprises detailed interviews with one adult from each household.17,19 Questions about family income are included in the NHIS, which allows for calculation of income as a percentage of the FPL. Income was categorized into three groups: ≤138% FPL, 139%−399% FPL, and ≥400% FPL, based on…	Not discussed as secondary data analysis from the NHIS study and recruitment procedures described elsewhere. Data from the National Health Interview Survey (NHIS) were used for this study. This is a nationally representative, annual, in-person survey conducted by the National Center for Health Statistics.17 This survey consists of in-person interviews during the course of the year, and has a high…	The study sample included women aged 19−64 years in the sample adult file, a subsample of the larger survey which comprises detailed interviews with one adult from each household.17,19 Questions about family income are included in the NHIS, which allows for calculation of income as a percentage of the FPL. Income was categorized into three groups: ≤138% FPL, 139%−399% FPL, and ≥400% FPL, based on…	Sample size (estimated), n (%) 41,106,929 women.	Sample size (estimated), n (%) 41,106,929 women.	Sample size (estimated), n (%) 41,106,929 women.	To accommodate missing data on family income in the NHIS (22%−33%, depending on the survey year), multiple imputation of these data was performed for all survey years under study. To facilitate the assessment of variability because of imputation, five sets of imputed values were provided by the NHIS for each survey year.24 As directed by the NHIS,25 each of the five data sets was analyzed separat…	Changes before (2010−2013) and after (2014−2017) the Affordable Care Act insurance expansions were compared by income (≤138% federal poverty level vs ≥400% federal poverty level). Multivariate difference-in-differences analyses adjusting for demographics were expressed as risk differences.	Data from the National Health Interview Survey (NHIS) were used for this study. This is a nationally representative, annual, in-person survey conducted by the National Center for Health Statistics.17	Difference-in-differences study design that used multiyear cross-sectional data to analyze changes after the ACA coverage expansions in 2014 in insurance and healthcare access, preventive care, and healthcare affordability among women by income level. Comparing across income groups allowed this study to capture the effects of both the Medicaid expansion for low-income individuals and subsidies in…	Measures: Self-reported outcome measures from the NHIS that asked about healthcare experiences in the previous 12 months were used. Several outcomes were examined: insurance affordability (difficulty in finding affordable insurance), accessing care (whether the woman had seen/talked to a doctor in 12 months), and use of common preventive services (influenza immunization, BP screenings, cholestero…	Yes	Insurance affordability (difficult to find affordable insurance). Self-reported outcome measures from the NHIS that asked about healthcare experiences in the previous 12 months were used. Several outcomes were examined: insurance affordability (difficulty in finding affordable insurance), accessing care (whether the woman had seen/talked to a doctor in 12 months), and use of common preventive ser…	NHIS survey	Dichotomous variables	Pre-ACA coverage expansions period 2010-2013 versus post-ACA 2014-2017.	Yes	Accessing care: Seen/talked to a doctor in 12 months. Self-reported outcome measures from the NHIS that asked about healthcare experiences in the previous 12 months were used. Several outcomes were examined: insurance affordability (difficulty in finding affordable insurance), accessing care (whether the woman had seen/talked to a doctor in 12 months), and use of common preventive services (influ…	NHIS survey	Dichotomous variables	Pre-ACA coverage expansions period 2010-2013 versus post-ACA 2014-2017.	Yes	Use of common preventive services: Had BP screening. Self-reported outcome measures from the NHIS that asked about healthcare experiences in the previous 12 months were used. Several outcomes were examined: insurance affordability (difficulty in finding affordable insurance), accessing care (whether the woman had seen/talked to a doctor in 12 months), and use of common preventive services (influe…	NHIS survey	Dichotomous variables	Pre-ACA coverage expansions period 2010-2013 versus post-ACA 2014-2017.	Yes	Use of common preventive services: Had Cholesterol screening (45-64 years). Self-reported outcome measures from the NHIS that asked about healthcare experiences in the previous 12 months were used Several outcomes were examined: insurance affordability (difficulty in finding affordable insurance), accessing care (whether the woman had seen/talked to a doctor in 12 months), and use of common preve…	NHIS survey	Dichotomous variables	Pre-ACA coverage expansions period 2010-2013 versus post-ACA 2014-2017.	Yes	Use of common preventive services: Receipt of Influenza immunization. Self-reported outcome measures from the NHIS that asked about healthcare experiences in the previous 12 months were used Several outcomes were examined: insurance affordability (difficulty in finding affordable insurance), accessing care (whether the woman had seen/talked to a doctor in 12 months), and use of common preventive …	NHIS survey
16	Access to health care for uninsured Latina immigrants in South Carolina.	Luque, J. S., Soulen, G., Davila, C. B., & Cartmell, K.	2018	BMC health services research.	United States	Journal article	Luque, J. S., Soulen, G., Davila, C. B., & Cartmell, K. (2018). Access to health care for uninsured Latina immigrants in South Carolina. BMC health services research, 18(1), 310. doi:10.1186/s12913-018-3138-2	The purpose of this qualitative study was to explore Latina immigrant women’s access to health care for both preventive screenings and medical care in the coastal region of South Carolina. Our two primary research questions were: (1) What are the major individual and structural barriers facing this population for accessing health care? and (2) What are some of the alternative health care seeking …	The study objective was to explore uninsured Latina immigrant women’s access to health care and alternative treatment strategies in coastal South Carolina.	Qualitative	Qualitative study (thematic analysis): The study design was a qualitative interview design. Thirty women participated in semi-structured interviews in community sites. Thematic analysis identified salient categories of topics across interview participants.	Coastal South Carolina (living in tri-county Charleston metropolitan area). The study objective was to explore uninsured Latina immigrant women’s access to health care and alternative treatment strategies in coastal South Carolina (living in tri-county Charleston metropolitan area).	Interview sites included two free health clinics, two churches, a suburban flea market, and a community center.	South Carolina is considered a “new destination” state for Latino immigrants. Language barriers, transportation difficulties, low socioeconomic status, inflexible work schedules, different cultural norms, and anxiety and fear related to the current anti-immigrant political climate all negatively impact Latino immigrants’ frequency of contact with the health care system, and consequently they suff…	None	Thirty Latina immigrant women participated in a semistructured qualitative interview facilitated by the third author, a native Spanish-speaking woman, in fall/winter 2016. Interview questions included standard close-ended survey questions for demographic and health history data and open-ended qualitative questions adapted from a similar study of health care access for an immigrant community in No…	Purposive sampling, recruited from various community sites or community. Recruitment procedures not described. Thirty Latina immigrant women participated in a semistructured qualitative interview facilitated by the third author, a native Spanish-speaking woman, in fall/winter 2016. Interview questions included standard close-ended survey questions for demographic and health history data and open-…	Thirty Latina immigrant women participated in a semistructured qualitative interview facilitated by the third author, a native Spanish-speaking woman, in fall/winter 2016.	30 women	30 women	30 women	Not reported.	Thirty Latina immigrant women participated in a semistructured qualitative interview facilitated by the third author, a native Spanish-speaking woman, in fall/winter 2016.	Thirty Latina immigrant women participated in a semistructured qualitative interview facilitated by the third author, a native Spanish-speaking woman, in fall/winter 2016.	N/A. Qualitative study.	N/A	N/A	N/A	N/A	N/A	N/A	N/A	N/A	N/A	N/A	N/A	N/A	N/A	N/A	N/A	N/A	N/A	N/A	N/A	N/A	N/A	N/A	N/A	N/A
17	Impacts of Medicaid Expansion on Health Among Women of Reproductive Age.	Margerison, C. E., MacCallum, C. L., Chen, J. J., Zamani-Hank, Y., & Kaestner, R.	2020	American journal of preventive medicine	United States	Journal article	Margerison, C. E., MacCallum, C. L., Chen, J. J., Zamani-Hank, Y., & Kaestner, R. (2020). Impacts of Medicaid Expansion on Health Among Women of Reproductive Age. American journal of preventive medicine, 58(1), 1-11. doi:10.1016/j.amepre.2019.08.019	This study fills this gap by providing some of the first data at the national level examining the impact of expanded Medicaid eligibility (both before and after the ACA) on measures of preventive health care and behaviors among low-income women of reproductive age.	Study hypothesis: State-level variation in Medicaid eligibility, particularly before and after the 2014 Medicaid expansions, offers a unique opportunity to test the hypothesis that increasing healthcare coverage for low-income women can improve preconception and interconception healthcare access and utilization, chronic disease management, overall health, and health behaviors.	Quantitative	Difference-in-difference study: In 2018−2019, data on 58,365 low-income women aged 18−44 years from the 2011−2016 Behavioral Risk Factor Surveillance System were analyzed, and a difference-in-difference analysis was used to examine the impact of Medicaid expansions on preconception health. A quasi-experimental, difference-in-differences (DID) study design was used to compare the change from pre- …	National. Data came from the Behavioral Risk Factor Surveillance System (BRFSS),28 administered annually in all 50 states and the District of Columbia (DC) to non-institutionalized U.S. residents aged ≥18 years.	N/A	N/A	None	Data came from the Behavioral Risk Factor Surveillance System (BRFSS), 28 administered annually in all 50 states and the District of Columbia (DC) to non-institutionalized U.S. residents aged ≥18 years. The sample included 2011−2013 (pre-expansion) and 2015−2016 (post-expansion) data on women of reproductive age (18−44 years, N=357,336), with low household income (<138% federal poverty level, n=8…	Not discussed as secondary data analysis from the BRFSS study and recruitment procedures described elsewhere. Data came from the Behavioral Risk Factor Surveillance System (BRFSS),28 administered annually in all 50 states and the District of Columbia (DC) to non-institutionalized U.S. residents aged ≥18 years. The sample included 2011−2013 (pre-expansion) and 2015−2016 (post-expansion) data on wo…	Data came from the Behavioral Risk Factor Surveillance System (BRFSS),28 administered annually in all 50 states and the District of Columbia (DC) to non-institutionalized U.S. residents aged ≥18 years. The sample included 2011−2013 (pre-expansion) and 2015−2016 (post-expansion) data on women of reproductive age (18−44 years, N=357,336), with low household income (<138% federal poverty level, n=86…	The sample included 2011−2013 (pre-expansion) and 2015−2016 (post-expansion) data on women of reproductive age (18−44 years, N=357,336), with low household income (<138% federal poverty level, n=86,950), who were not pregnant at the time of interview (n=82,092) (Figure 1). Data from 2014 were excluded because women reporting during 2014 would have had less than a full year exposure to Medicaid ex…	In 2018-2019, data on 58,365 low-income women aged-44 years from the 2011-2016 Behavioral Risk Factor Surveillance System were analyzed, and a difference-in-difference analysis was used to examine the impact of Medicaid expansions on preconception health.	In 2018-2019, data on 58,365 low-income women aged-44 years from the 2011-2016 Behavioral Risk Factor Surveillance System were analyzed, and a difference-in-difference analysis was used to examine the impact of Medicaid expansions on preconception health.	Expansion states included those that expanded Medicaid by January 1, 2014.30 The primary analysis excluded five states that expanded Medicaid between January 2014 and the end of 2015, as well seven states that had partial Medicaid expansions before 2014 (excluded n=22,542) and women with missing data on covariates (excluded n=1,185) for an analytic sample of 58,365 women in 38 states plus DC. App…	In 2018−2019, data on 58,365 low-income women aged 18−44 years from the 2011−2016 Behavioral Risk Factor Surveillance System were analyzed, and a difference-in-difference analysis was used to examine the impact of Medicaid expansions on preconception health.	Data came from the Behavioral Risk Factor Surveillance System (BRFSS),28 administered annually in all 50 states and the District of Columbia (DC) to non-institutionalized U.S. residents aged ≥18 years. The sample included 2011−2013 (pre-expansion) and 2015−2016 (post-expansion) data on women of reproductive age (18−44 years, N=357,336), with low household income (<138% federal poverty level, n=86…	Difference-in-differences study design. In 2018−2019, data on 58,365 low-income women aged 18−44 years from the 2011−2016 Behavioral Risk Factor Surveillance System were analyzed, and a difference-in-difference analysis was used to examine the impact of Medicaid expansions on preconception health. A quasi-experimental, difference-in-differences (DID) study design was used to compare the change fr…	Measures: Outcomes included current health insurance (yes/no), healthcare access (avoiding care because of cost in the past year); preventive health care (checkup in past year, ever had blood cholesterol checked, and had cholesterol checked within previous year), overall health (self-rated health, physical and mental health distress [defined as ≥14 days not in good physical/mental health in the p…	Yes	Has health coverage [current health insurance (yes/no)]	BRFSS survey	Dichotomous variables	2011−2016 Behavioral Risk Factor Surveillance System were analyzed, and a difference-in-difference analysis was used to examine the impact of Medicaid expansions on preconception health.	Yes	Avoided seeking care due to cost [healthcare access (avoiding care because of cost in the past year)]	BRFSS survey	Dichotomous variables	2011−2016 Behavioral Risk Factor Surveillance System were analyzed, and a difference-in-difference analysis was used to examine the impact of Medicaid expansions on preconception health.	Yes	Check-up in last year [preventive health care (checkup in past year, ever had blood cholesterol checked, and had cholesterol checked within previous year)]	BRFSS survey	Dichotomous	2011−2016 Behavioral Risk Factor Surveillance System were analyzed, and a difference-in-difference analysis was used to examine the impact of Medicaid expansions on preconception health.	Yes	Cholesterol check-in last year [preventive health care (checkup in past year, ever had blood cholesterol checked, and had cholesterol checked within previous year)]	BRFSS survey	Dichotomous	2011−2016 Behavioral Risk Factor Surveillance System were analyzed, and a difference-in-difference analysis was used to examine the impact of Medicaid expansions on preconception health.	N/A	N/A	N/A
18	Mental Health Problems and Cancer Risk Factors Among Young Adults.	Massetti, G. M., Thomas, C. C., King, J., Ragan, K., & Buchanan Lunsford, N.	2017	American journal of preventive medicine	United States	Journal article	Massetti, G. M., Thomas, C. C., King, J., Ragan, K., & Buchanan Lunsford, N. (2017). Mental Health Problems and Cancer Risk Factors Among Young Adults. American journal of preventive medicine, 53(3S1), S30-S39. doi:10.1016/j.amepre.2017.04.023	In the current study, the authors examined the association between mental health problems and cancer risk factors, health service use, and health status among young adults.	The authors hypothesized that mental health problems in young adults would be associated with more cancer risk factors and fewer health protective behaviors, such as receipt of cancer screening.	Quantitative	Cross-sectional survey: Methods: In 2016, the authors analyzed 2014 Behavioral Risk Factor Surveillance System data on demographic characteristics, health service access and use, health status, and cancer risk factors (tobacco use, alcohol use, overweight or obesity, physical activity, and sleep) for 90,821 young adults aged 18–39 years with mental health problems (depressive disorder or frequent…	National. In 2016, the authors analyzed 2014 Behavioral Risk Factor Surveillance System data on demographic characteristics, health service access and use, health status, and cancer risk factors (tobacco use, alcohol use, overweight or obesity, physical activity, and sleep) for 90,821 young adults aged 18–39 years with mental health problems (depressive disorder or frequent mental distress) compa…	N/A	N/A	None	Behavioral Risk Factor Surveillance System (BRFSS) data from 2014 were analyzed. Data analysis was performed in 2016. BRFSS is a cross-sectional, random-digit-dial telephone survey that collects health-related information from non-institutionalized adults aged Z18 years from the U.S., including those in the U.S. territories (Guam, Puerto Rico, and the U.S. Virgin Islands). The mean response rate …	Not discussed as secondary data analysis from the BRFSS study and recruitment procedures described elsewhere. BRFSS applies random-digit-dial telephone survey. Behavioral Risk Factor Surveillance System (BRFSS) data from 2014 were analyzed. Data analysis was performed in 2016. BRFSS is a cross-sectional, random-digit-dial telephone survey that collects health-related information from non-institut…	In 2016, the authors analyzed 2014 Behavioral Risk Factor Surveillance System data on demographic characteristics, health service access and use, health status, and cancer risk factors (tobacco use, alcohol use, overweight or obesity, physical activity, and sleep) for 90,821 young adults aged 18–39 years with mental health problems (depressive disorder or frequent mental distress) compared to oth…	90821	48915 women.	48915 women.	Table 1. Mental Health Problems, Demographic Characteristics, Health Service Use, and Cancer Risk Factors Among Young Adults. Respondents with missing data or who answered “don’t know” or refused are excluded from the denominators. Table 2. Differences in Demographics, Health Service Use, and Cancer Risk Factors for Young Adults With and Without MH Problems. Values are % (95% CI) unless otherwise…	In 2016, the authors analyzed 2014 Behavioral Risk Factor Surveillance System data on demographic characteristics, health service access and use, health status, and cancer risk factors (tobacco use, alcohol use, overweight or obesity, physical activity, and sleep) for 90,821 young adults aged 18–39 years with mental health problems (depressive disorder or frequent mental distress) compared to oth…	In 2016, the authors analyzed 2014 Behavioral Risk Factor Surveillance System data on demographic characteristics, health service access and use, health status, and cancer risk factors (tobacco use, alcohol use, overweight or obesity, physical activity, and sleep) for 90,821 young adults aged 18–39 years with mental health problems (depressive disorder or frequent mental distress) compared to oth…	N/A. Cross-sectional survey: Methods: In 2016, the authors analyzed 2014 Behavioral Risk Factor Surveillance System data on demographic characteristics, health service access and use, health status, and cancer risk factors (tobacco use, alcohol use, overweight or obesity, physical activity, and sleep) for 90,821 young adults aged 18–39 years with mental health problems (depressive disorder or fre…	The following health service access and use factors were examined: receiving an influenza vaccine or mist within the past 12 months, having a checkup in the last 2 years, and having healthcare coverage. To examine health status, questions about whether the respondent had ever been told by a doctor or other health professional that they had asthma, skin cancer, or diabetes were used. These were ch…	Yes	Has healthcare coverage [having healthcare coverage]	BRFSS survey	Dichotomous. All dependent variables were dichotomous.	N/A	Yes	Had a check-up in 2 past years [having a checkup in the last 2 years]	BRFSS survey	Dichotomous. All dependent variables were dichotomous.	N/A	Yes	Influenza vaccination in past year [receiving an influenza vaccine or mist within the past 12 months]	BRFSS survey	Dichotomous. All dependent variables were dichotomous.	N/A	N/A	N/A	N/A	N/A	N/A	N/A	N/A	N/A
19	Receipt of Selected Preventive Health Services for Women and Men of Reproductive Age - United States, 2011-2013.	Pazol, K., Robbins, C. L., Black, L. I., Ahrens, K. A., Daniels, K., Chandra, A., . . . Gavin, L. E.	2017	Morbidity and mortality weekly report. Surveillance summaries	United States	Journal article	Pazol, K., Robbins, C. L., Black, L. I., Ahrens, K. A., Daniels, K., Chandra, A., . . . Gavin, L. E. (2017). Receipt of Selected Preventive Health Services for Women and Men of Reproductive Age - United States, 2011-2013. Morbidity and mortality weekly report. Surveillance summaries (Washington, D.C. : 2002), 66(20), 1-31. doi:10.15585/mmwr.ss6620a1	By aligning the subpopulation included in each estimate with the population recommended for receipt of each service and matching the timeframe with the recommended interval for each service, this report documents the baseline receipt of preventive health services among persons in need of them, before the publication of QFP. The findings can be used to identify populations that were not receiving …	This report presents estimates of the use of recommended preventive health services among women and men aged 15–44 years during 2011–2013, the period shortly before QFP was published. By aligning the subpopulation included in each estimate with the population recommended for receipt of each service and matching the timeframe with the recommended interval for each service, this report documents th…	Quantitative	Cross-sectional survey: Three surveillance systems were used to document receipt of preventive health services among women and men of reproductive age as recommended in QFP. The National Health Interview Survey (NHIS) is a nationally representative survey of noninstitutionalized civilians in the United States. NHIS collects data on a broad range of health topics, including the prevalence, distrib…	National. SFG uses a stratified, multistage probability sample to produce nationally representative estimates for the U.S. household population of women and men aged 15–44 years. This report uses data from the 2011–2013 NSFG.	N/A	N/A	None	For other preconception care services, all women of reproductive age were included in estimates, given the benefit of these services for improving their overall health as well as their pregnancy health. For blood pressure, QFP originally recommended routine screening among persons without recognized hypertension or other risk factors and annual screening for adolescents and prehypertensive adults…	Not discussed as secondary data analysis from the NHIS study and recruitment procedures described elsewhere. The National Health Interview Survey (NHIS), conducted by the National Center for Health Statistics, is an annual, nationally representative, in-person survey and is one of the nation’s primary sources of general health information. Data from NHIS provide annual estimates of health care ac…	This report uses data from the 2013 NHIS, which had a response rate of 61.2% for the sample adult component for a final sample size of 8,244 women aged 18–44 years	This report uses data from the 2013 NHIS, which had a response rate of 61.2% for the sample adult component for a final sample size of 8,244 women aged 18–44 years	This report uses data from the 2013 NHIS, which had a response rate of 61.2% for the sample adult component for a final sample size of 8,244 women aged 18–44 years	This report uses data from the 2013 NHIS, which had a response rate of 61.2% for the sample adult component for a final sample size of 8,244 women aged 18–44 years.	Because the HPV questions were not included on the 2013 NHIS questionnaire, estimates were only generated for receipt of a Pap test within the past 3 years. Women aged <21 years were excluded from overall estimates because they fell outside of age-based recommendations, and women aged >44 years were excluded because of the focus of this report on women of reproductive age. In a report that contai…	The National Health Interview Survey (NHIS) is a nationally representative survey of noninstitutionalized civilians in the United States. NHIS collects data on a broad range of health topics, including the prevalence, distribution, and effects of illness and disability and the services rendered for or because of such conditions. Households are identified through a multistage probability household…	This report uses data from the 2013 NHIS, which had a response rate of 61.2% for the sample adult component for a final sample size of 8,244 women aged 18–44 years.	N/A. Cross-sectional survey: Three surveillance systems were used to document receipt of preventive health services among women and men of reproductive age as recommended in QFP. The National Health Interview Survey (NHIS) is a nationally representative survey of noninstitutionalized civilians in the United States. NHIS collects data on a broad range of health topics, including the prevalence, di…	Measures: Indicators were selected for each of the service areas recommended in QFP for women of reproductive age and select services recommended for men of reproductive age. Estimates for use of services related to preventing, delaying, or achieving pregnancy (contraception and medical services for achieving pregnancy) were obtained from NSFG. Estimates for STD prevention services (STD testing a…	Yes	BP checked by healthcare professional in the past year. [For women aged 18–44 years, irrespective of pregnancy status, among those without a history of hypertension (i.e., had never been told they had high blood pressure)]. Women had to have been told on two or more different visits that they had hypertension or high blood pressure to be classified as ever told they had high blood pressure. At th…	NHIS survey	Dichotomous	N/A	Yes	Received an influenza vaccine in the past year	Dichotomous	Dichotomous	N/A	N/A	N/A	N/A	N/A	N/A	N/A	N/A	N/A	N/A	N/A	N/A	N/A	N/A
20	Understanding wellness and barriers to care among Iraqi refugee women in the United States.	Ross Perfetti, A., Abboud, S., Behme, M., & Barg, F. K.	2019	Health & social care in the community	United States	Journal article	Ross Perfetti, A., Abboud, S., Behme, M., & Barg, F. K. (2019). Understanding wellness and barriers to care among Iraqi refugee women in the United States. Health & social care in the community, 27(6), 1430-1437. doi:10.1111/hsc.12810	Therefore, the aim of our study was to clarify how understandings of health and attitudes towards preventative care, including various cancer screenings, relates to both cultural and structural mediators of health within the context of the women's life‐worlds and their communities.	Iraqi refugees in the US experience a high prevalence of non-communicable diseases. In this article, we explore how cultural and structural realities intersect to influence utilisation of preventative healthcare and cancer screening with the aim of understanding health disparities in this population. We conducted three focus group discussions with a total of 14 Iraqi refugee women living in a nor…	Qualitative	Qualitative study (thematic analysis): Our study involved qualitative data collection via focus groups followed by thematic analysis.	Philadelphia, Pennsylvania.	The research study was based in a community clinic that saw many Iraqi refugees due to its proximity to the Iraqi immigrant/refugee community.	Philadelphia is a historic and present‐day immigrant gateway for many new Americans. Since 2003, Iraqi refugees have immigrated to a multi‐ethnic neighbourhood in a post‐industrial part of the city, largely directed by the decisions of the local organisations that coordinate resettlement. This neighbourhood's low rent prices allowed for larger families to find more space with the limited federal …	None	Eligible participants were Iraqi refugee women over 18 years of age living in Philadelphia who spoke English or Arabic. Corresponded with author whether all women who participated in the study were between the ages of 18-64. I emailed the corresponding author of the study - Angela Ross-Perfetti on 6/17/2021 with the following question: "I noticed that 1 participant was above the age of 60 so wond…	A list of 75 potential participants was generated from the clinic's patient database. The research team contacted every individual on the list by phone. Among those contacted, three women refused to participate because of a full‐time job. The remaining women were either not eligible (not from Iraq, moved to another city or did not speak Arabic), or the phone number was not in service. Further par…	Iraqi refugee women over 18 years of age living in Philadelphia who spoke English or Arabic.	14 women participated across three focus groups (with 6, 3 and 5 participants in each group).	14 women participated across three focus groups (with 6, 3 and 5 participants in each group).	14 women	A list of 75 potential participants was generated from the clinic's patient database. The research team contacted every individual on the list by phone. Among those contacted, three women refused to participate because of a full-time job. The remaining women were either not eligible (not from Iraq, moved to another city or did not speak Arabic), or the phone number was not in service. Further par…	We conducted three focus group discussions with a total of 14 Iraqi refugee women living in a northeastern US city in 2016 and analysed the qualitative data using a thematic analysis.	Focus groups conducted with Iraqi refugee women over 18 years of age living in Philadelphia who spoke English or Arabic.	N/A. Qualitative study.	N/A	N/A	N/A	N/A	N/A	N/A	N/A	N/A	N/A	N/A	N/A	N/A	N/A	N/A	N/A	N/A	N/A	N/A	N/A	N/A	N/A	N/A	N/A	N/A
21	Disparities in Health Care Utilization Between Asian Immigrant Women and Non-Hispanic White Women in the United States.	Seo, J. Y., Kuerban, A., Bae, S. H., & Strauss, S. M.	2019	Journal of Womens Health	United States	Journal article	Seo, J. Y., Kuerban, A., Bae, S. H., & Strauss, S. M. (2019). Disparities in Health Care Utilization Between Asian Immigrant Women and Non-Hispanic White Women in the United States. Journal of Womens Health, 28(10), 1368-1377. doi:10.1089/jwh.2018.7532	Therefore, the aim of this article is to identify those factors having the greatest influence on health service utilization among foreign-born Asian immigrant (FBAI; n = 1,021) women compared with native-born (non-Hispanic) White American (NBWA; n = 7,086) women, the latter being the largest female ethnic group in the United States.	This study examined factors influencing health service utilization among FBAI women compared with native-born (non-Hispanic) White American (NBWA) women.	Quantitative	Cross-sectional survey: A secondary data analysis was conducted using the 2014–2015 California Health Interview Survey. Guided by a modified version of Andersen’s behavioral model of health service utilization, FBAI women aged 18 to 64 (n = 1,021) were compared with NBWA women of the same ages (n = 7,086). Outcome variables included having at least one doctor’s visit in the past year and having a…	California.	N/A	N/A	Andersen’s Behavioral Model of Health Care Utilization: To make this identification and comparison, Andersen’s behavioral model of health service use, a widely used theory that includes predisposing, enabling, and need factors associated with the use of health services among diverse and vulnerable populations,31 guided the analyses. Many researchers have adapted the model by selecting individual …	For the present study, data were from 18- to 64-year-old NBWA women (n = 7,086) and from 18- to 64-year-old foreign-born immigrant women who self-identified as non-Hispanic Asian (n = 1,021).	Not discussed as secondary data analysis from the CHIS study and recruitment procedures described elsewhere. For the present study, data were from 18- to 64-year-old NBWA women (n = 7,086) and from 18- to 64-year-old foreign-born immigrant women who self-identified as non-Hispanic Asian (n = 1,021).	For the present study, data were from 18- to 64-year-old NBWA women (n = 7,086) and from 18- to 64-year-old foreign-born immigrant women who self-identified as non-Hispanic Asian (n = 1,021).	In this study, a secondary data analysis was performed using data extracted from the cross-sectional 2014–2015 California Health Interview Survey (CHIS).35 The CHIS is a population-based survey that is the largest state health survey in the United States. Data for the survey are collected each year by telephone in multiple languages, including four Asian languages (Chinese, Vietnamese, Korean, an…	For the present study, data were from 18- to 64-year-old NBWA women (n = 7,086) and from 18- to 64-year-old foreign-born immigrant women who self-identified as non-Hispanic Asian (n = 1,021).	For the present study, data were from 18- to 64-year-old NBWA women (n = 7,086) and from 18- to 64-year-old foreign-born immigrant women who self-identified as non-Hispanic Asian (n = 1,021).	Not reported.	The total sample size of the 2014– 2015 CHIS dataset was 40,550, including two single years of data (19,516 in 2014 and 21,034 in 2015, respectively).	The total sample size of the 2014 – 2015 CHIS dataset was 40,550, including two single years of data (19,516 in 2014 and 21,034 in 2015, respectively).	N/A. Cross-sectional survey: A secondary data analysis was conducted using the 2014–2015 California Health Interview Survey. Guided by a modified version of Andersen’s behavioral model of health service utilization, FBAI women aged 18 to 64 (n = 1,021) were compared with NBWA women of the same ages (n = 7,086). Outcome variables included having at least one doctor’s visit in the past year and hav…	Outcome variables. Andersen33 defined health care utilization as ‘‘the use of formal personal health services.’’ While there are many forms of health care utilization, such as physician visits, dental care, inpatient care, and so on,33,34 we operationalized individual health care utilization by selecting two measures that are especially important for immigrant populations: a past year emergency r…	Yes	Doctors visits in the past year. A doctor’s visit in the past year was defined as having seen a doctor or medical provider at least once during the past 12 months (yes or no). We note that the CHIS survey asks about visits to a medical doctor without specifying whether the doctor was a general practitioner (e.g., primary doctor) or a specialist (e.g., obstetrician-gynecologist, psychiatrist, or o…	CHIS survey	Dichotomous	N/A	N/A	N/A	N/A	N/A	N/A	N/A	N/A	N/A	N/A	N/A	N/A	N/A	N/A	N/A	N/A	N/A	N/A	N/A
22	The Impact of Health Insurance on Preventive Care and Health Behaviors: Evidence from the First Two Years of the ACA Medicaid Expansions.	Simon, Kosali, Soni, Aparna, & Cawley, John	2017	Journal of Policy Analysis and Management	United States	Journal article	Simon, Kosali, Soni, Aparna, & Cawley, John. (2017). The Impact of Health Insurance on Preventive Care and Health Behaviors: Evidence from the First Two Years of the ACA Medicaid Expansions. Journal of Policy Analysis and Management, 36(2), 390-417.	Using data from the Behavioral Risk Factor Surveillance System, and a difference-in-differences model that compares states that did and did not expand Medicaid, we examine the impact of the expansions on preventive care (e.g., dental visits, immunizations, mammograms, cancer screenings), risky health behaviors (e.g., smoking, heavy drinking, lack of exercise, obesity), and self-assessed health.	We contribute to the literature on insurance and health behaviors in three ways. First, we add to the growing body of research on the effects of one of the largest insurance expansions to date—the ACA Medicaid expansion. Second, we provide the first evidence of the effect of these expansions on preventive care and health behaviors. Third, we are the first to use a second year of post-expansion da…	Quantitative	Cross-sectional survey: This paper estimates how the ACA-facilitated state-level expansions of Medicaid in 2014 affected these outcomes. Using data from the Behavioral Risk Factor Surveillance System, and a difference-in-differences model that compares states that did and did not expand Medicaid, we examine the impact of the expansions on preventive care (e.g., dental visits, immunizations, mammo…	National: For our primary analysis, we use the BRFSS data for 2010 to 2015.4 We include data from as early as 2010 in order to have multiple pre-treatment periods for outcomes that are included only in even-numbered years.5 The BRFSS provides information about date of interview, so our unit of time is quarter; using quarter rather than year allows us to examine pre-trends in more detail, which is…	N/A	N/A	None	For our primary analysis, we use the BRFSS data for 2010 to 2015.4 We include data from as early as 2010 in order to have multiple pre-treatment periods for outcomes that are included only in even-numbered years.5 The BRFSS provides information about date of interview, so our unit of time is quarter; using quarter rather than year allows us to examine pre-trends in more detail, which is important…	Not discussed as secondary data analysis from the BRFSS study and recruitment procedures described elsewhere.	For our primary analysis, we use the BRFSS data for 2010 to 2015.4. We include data from as early as 2010 in order to have multiple pre-treatment periods for outcomes that are included only in even-numbered years. We include data from as early as 2010 in order to have multiple pre-treatment periods for outcomes that are included only in even-numbered years.5 Author estimates based on BRFSS 2010 t…	Author estimates based on BRFSS 2010 to 2015. Standard deviations are in parentheses. Sample is restricted to include only non-elderly,<100 percent FPL adults. N = 74,423 for the expansion group and N=77,140 for the non-expansion group. However, because of missing data (respondents either refused to answer, responded “unsure,” or were not asked the question), the number of valid observations vari…	Author estimates based on BRFSS 2010 to 2015. Standard deviations are in parentheses. Sample is restricted to include only non-elderly,<100 percent FPL adults. N = 74,423 for the expansion group and N=77,140 for the non-expansion group. However, because of missing data (respondents either refused to answer, responded “unsure,” or were not asked the question), the number of valid observations vari…	Author estimates based on BRFSS 2010 to 2015. Standard deviations are in parentheses. Sample is restricted to include only non-elderly,<100 percent FPL adults. N = 74,423 for the expansion group and N=77,140 for the non-expansion group. However, because of missing data (respondents either refused to answer, responded “unsure,” or were not asked the question), the number of valid observations vari…	For our primary analysis, we use the BRFSS data for 2010 to 2015.4. 4. There was a change in BRFSS weighting methodology in 2011, which we account for by reconstructing each individual’s sample weight as the fraction of their assigned BRFSS sample weight over the sum of all individuals’ sample weights for that year. Also, we exclude Q3 2011 and Q4 2011 due to data quality issues with the insuranc…	For our primary analysis, we use the BRFSS data for 2010 to 2015.4	Our primary data source is the BRFSS, an annual telephone survey conducted by the Centers for Disease Control and Prevention and state governments to collect information on health behaviors, insurance coverage, and health outcomes. The survey is conducted every month in all 50 states and DC through random-digit dialing. The survey is designed to be representative of the non-institutionalized adul…	Difference-in-difference model: This paper estimates how the ACA-facilitated state-level expansions of Medicaid in 2014 affected these outcomes. Using data from the Behavioral Risk Factor Surveillance System, and a difference-in-differences model that compares states that did and did not expand Medicaid, we examine the impact of the expansions on preventive care (e.g., dental visits, immunization…	Our outcomes of interest are categorized into five groups. When we have multiple measures for the same category of outcome, we create an index variable that reflects all of the measures in that category. We briefly describe the outcomes below; Appendix B12 provides additional details on the definitions of the variables and the language of the BRFSS questions on which they are based. Insurance Cov…	Yes	Have insurance: Individuals were asked, “Do you have any kind of healthcare coverage, including health insurance, prepaid plans such as HMOs, or government plans such as Medicare or Indian Health Service?” Those who responded “Yes” were coded as 1, those who responded “No” were coded as 0, and those who responded “Don’t know/not sure” or “Refused” were coded as missing. Insurance is coded as a bi…	BRFSS survey	Dichotomous	The “pre” period is 2010 to 2013, and the “post” period is 2014 to 2015.	Yes	Have personal doctor: Individuals were asked, “Do you have one person you think of as your personal doctor or healthcare provider?” We coded the variable as 1 if the response was either “Yes, only one” or “Yes, more than one,” and coded it as 0 if the response was “No.” Those who responded “Don’t know/not sure” or “Refused” were coded as missing.	BRFSS survey	Dichotomous	The “pre” period is 2010 to 2013, and the “post” period is 2014 to 2015.	Yes	Cost a barrier to care: Individuals were asked, “Was there a time in the past 12 months when you needed to see a doctor but could not because of cost?” Those who responded “Yes” were coded as 1, those who responded “No” were coded as 0, and those who responded “Don’t know/not sure” or “Refused” were coded as missing.	BRFSS survey	Dichotomous	The “pre” period is 2010 to 2013, and the “post” period is 2014 to 2015.	Yes	Routine checkup: Individuals were asked, “About how long has it been since you last visited a doctor for a routine checkup? (A routine checkup is a general physical exam, not an exam for a specific injury, illness, or condition.)” Those who responded “Within past year” were coded as 1. Those who responded “Within past 2 years ([more than] 1 year but less than 2 years ago),” “Within past 5 years (…	BRFSS survey	Dichotomous	The “pre” period is 2010 to 2013, and the “post” period is 2014 to 2015.	Yes	Flu shot: Individuals were asked, “During the past 12 months, have you had either a flu shot or a flu vaccine that was sprayed in your nose?” Those who responded “Yes” were coded as 1, those who responded “No” were coded as 0, and those who responded “Don’t know/not sure” or “Refused” were coded as missing.	BRFSS survey
23	New Evidence On The Affordable Care Act: Coverage Impacts Of Early Medicaid Expansions.	Sommers, Benjamin D, Kenney, Genevieve M, & Epstein, Arnold M.	2014	Health Affairs	United States	Journal article	Sommers, B. D., Kenney, G. M., & Epstein, A. M. (2014). New evidence on the Affordable Care Act: coverage impacts of early medicaid expansions. Health affairs (Project Hope), 33(1), 78–87. https://doi.org/10.1377/hlthaff.2013.1087	Our goal was to estimate enrollment trends over time and to provide context for the nature of the expansions in each state.	This article examines these expansions to address four policy questions. First, how quickly did enrollment occur after expanded eligibility? Published projections differ about how rapidly the ACA expansion will take hold, 5,6 a question that has important cost and enrollment implications. Second, which newly eligible adults enrolled in the Medicaid expansion? Previous research suggests that child…	Quantitative	Difference-in-differences study: Our study design was a difference-in-differences analysis. We calculated the change in coverage from pre-expansion (2008–09) to post-expansion (2011) in expansion states, using as comparators nearby states with no expansions. We compared Connecticut to the other states in the Northeast census region: Maine, New Hampshire, Vermont, Massachusetts, Rhode Island, New …	Connecticut compared to the other states in the Northeast census region: Maine, New Hampshire, Vermont, Massachusetts, Rhode Island, New York, Pennsylvania, and New Jersey. Our study design was a difference-in-differences analysis. We calculated the change in coverage from pre-expansion (2008–09) to post-expansion (2011) in expansion states, using as comparators nearby states with no expansions. …	N/A	N/A	None	The primary sample was defined based on the expansion population in each state: childless adults ages 19–64 with family incomes below 56 percent of poverty in Connecticut, and up to 200 percent of poverty in D.C. Secondary analyses considered low-income parents in these states. Family income was calculated for the health insurance unit, which included each adult, his or her spouse, and any depend…	Not discussed as secondary data analysis from the ACS study and recruitment procedures described elsewhere. Our study design was a difference-in-differences analysis. We calculated the change in coverage from pre-expansion (2008–09) to post-expansion (2011) in expansion states, using as comparators nearby states with no expansions. We compared Connecticut to the other states in the Northeast cens…	We restrict the BRFSS sample to the group targeted by the Medicaid expansion: low-income adults below age 65. The criteria for inclusion in the estimation sample are that respondents must be aged 19 to 64 and report household incomes below 100 percent of the FPL.6 We also conduct subsample analysis in which we stratify our sample by sex (women vs. men) and parental status (childless adults vs. pa…	Exhibit 4 Difference-In-Differences Estimates Of The Coverage Impact Of Medicaid Expansions, 2008–11. N=35,013 All childless adults (D.C. Vs. Virginia); N= 109,292 All childless adults (Connecticut Vs. Other Northeast States). NB: Parents reported separately and not included in the sample. N=16,098 women (D.C. Vs. Virginia); N= 49,878 women (Connecticut Vs. Other Northeast States)	N = 16,098 women (D.C. Vs. Virginia); N = 49,878 women (Connecticut Vs. Other Northeast States)	N=16,098 women (D.C. Vs. Virginia); N= 49,878 women (Connecticut Vs. Other Northeast States)	p. 80. The sample of individuals in each comparison state used the same income criteria as the sample in the corresponding expansion state. We excluded from our sample noncitizens who had been in the United States for less than five years, since they were not eligible for Medicaid. p. 81. Finally, we conducted the following sensitivity analyses: excluding all noncitizens from the sample; excludin…	Our study design was a difference-in-differences analysis. We calculated the change in coverage from pre-expansion (2008–09) to post-expansion (2011) in expansion states, using as comparators nearby states with no expansions.	Data: Our study used two data sources. First, we obtained official monthly Medicaid enrollment statistics from administrative records in each of the four states, using published documents, information provided directly by the states, or both (see Exhibit 1 notes).We collected information on each state’s expansion population by month and estimated the number of adults who had been enrolled in exis…	Difference-in-differences analysis. We calculated the change in coverage from pre-expansion (2008–09) to post-expansion (2011) in expansion states, using as comparators nearby states with no expansions. We compared Connecticut to the other states in the Northeast census region: Maine, New Hampshire, Vermont, Massachusetts, Rhode Island, New York, Pennsylvania, and New Jersey. We compared D.C. to …	We examined the following three outcomes: coverage through Medicaid (which in the ACS includes “Medicaid, Medical Assistance, or any kind of government-assistance plan for those with low incomes or a disability”); private health insurance; and being uninsured. We used linear probability models to estimate the impact of the Medicaid expansion on each outcome, compared to the comparison group, beca…	Yes	Coverage through Medicaid (which in the ACS includes “Medicaid, Medical Assistance, or any kind of government-assistance plan for those with low incomes or a disability”).	ACS Survey	Dichotomous	We calculated the change in coverage from pre-expansion (2008–09) to post-expansion (2011) in expansion states, using as comparators nearby states with no expansions.	Yes	Private health insurance	ACS Survey	Dichotomous	We calculated the change in coverage from pre-expansion (2008–09) to post-expansion (2011) in expansion states, using as comparators nearby states with no expansions.	Yes	Being uninsured.	ACS Survey	Dichotomous	We calculated the change in coverage from pre-expansion (2008–09) to post-expansion (2011) in expansion states, using as comparators nearby states with no expansions.	N/A	N/A	N/A	N/A	N/A	N/A	N/A	N/A
24	Changes in self-reported insurance coverage, access to care, and health under the affordable care act.	Sommers BD, Gunja MZ, Finegold K, Musco T.	2015	JAMA	United States	Journal article	Sommers, B. D., Gunja, M. Z., Finegold, K., & Musco, T. (2015). Changes in Self-reported Insurance Coverage, Access to Care, and Health Under the Affordable Care Act. JAMA, 314(4), 366–374. https://doi.org/10.1001/jama.2015.8421	To estimate national changes in self-reported coverage, access to care, and health during the ACA’s first 2 open enrollment periods and to assess differences between low-income adults in states that expanded Medicaid and in states that did not expand Medicaid.	The objectives of this study were to assess national changes in self-reported coverage, access to care, and health during the law’s first 2 open enrollment periods, and to assess differences between low-income adults in states that expanded Medicaid and their counterparts in nonexpanding states.	Quantitative	Difference-in-differences study/time-series analysis: Analysis of the 2012-2015 Gallup-Healthways Well-Being Index, a daily national telephone survey. Using multivariable regression to adjust for pre-ACA trends and sociodemographics, we examined changes in outcomes for the nonelderly US adult population aged 18 through 64 years (n = 507 055) since the first open enrollment period began in October…	National. Analysis of the 2012-2015 Gallup-Healthways Well-Being Index, a daily national telephone survey. Using multivariable regression to adjust for pre-ACA trends and sociodemographics, we examined changes in outcomes for the nonelderly US adult population aged 18 through 64 years (n = 507 055) since the first open enrollment period began in October 2013. Linear regressions were used to model…	N/A	N/A	None	We examined changes in outcomes for the nonelderly US adult population aged 18 through 64 years (n = 507 055) since the first open enrollment period began in October 2013. Linear regressions were used to model each outcome as a function of a linear monthly time trend and quarterly indicators. Then, pre-ACA (January 2012-September 2013) and post-ACA (January 2014-March 2015) changes for adults wit…	Not discussed as secondary data analysis from the Gallup Corporation and recruitment procedures were not described. This study used a survey approved by the Gallup Corporation’s institutional review board. The authors at HHS only had access to deidentified data, which is exempted as nonhuman subjects research under the HHS Common Rule.	We examined changes in outcomes for the nonelderly US adult population aged 18 through 64 years (n = 507 055) since the first open enrollment period began in October 2013. Linear regressions were used to model each outcome as a function of a linear monthly time trend and quarterly indicators. Then, pre-ACA (January 2012-September 2013) and post-ACA (January 2014-March 2015) changes for adults wit…	Table 3. N=507 055 (Full sample); N = 240 855 (Women)	Table 3. N=507 055 (Full sample); N = 240 855 (Women)	Table 3. N=507 055 (Full sample); N = 240 855 (Women)	Statistical analysis: The time-series analysis using all income groups controlled for household income as reported in the survey, in 10 discrete categories plus 1 for missing or unreported income. For the analysis of the Medicaid expansion, these categories were converted into a percentage of the federal poverty level, using the midpoint of the income categories, household size, and federal pover…	Analysis of the 2012-2015 Gallup-Healthways Well-Being Index, a daily national telephone survey.	Analysis of the 2012-2015 Gallup-Healthways Well-Being Index, a daily national telephone survey.	Difference-in-differences study/time-series analysis: Analysis of the 2012-2015 Gallup-Healthways Well-Being Index, a daily national telephone survey. Using multivariable regression to adjust for pre-ACA trends and sociodemographics, we examined changes in outcomes for the nonelderly US adult population aged 18 through 64 years (n = 507 055) since the first open enrollment period began in October…	The main study outcomes were 6 self-reported measures: being uninsured, not having a personal physician, whether it is “easy to get” medications, difficulties affording needed medical care for an individual or family member in the past year, overall health status, and percentage of days in the past month in which activities were limited by poor health (for question wording, see the eMethods in th…	Yes	Uninsured [Do you have health insurance coverage? 1 Yes, 2 No]	2012-2015 Gallup-Healthways Well-Being Index	Dichotomous	Pre-ACA (January 2012-September 2013) and post-ACA (January 2014-March 2015) changes.	Yes	No Personal Physician [Do you have a personal doctor? 1 Yes, 2 No]	2012-2015 Gallup-Healthways Well-Being Index	Dichotomous	Pre-ACA (January 2012-September 2013) and post-ACA (January 2014-March 2015) changes.	Yes	Cannot Afford Care [Have there been times in the past twelve months when you did not have enough money to pay for health care and/or medicines that you or your family needed? 1 Yes, 2 No]	2012-2015 Gallup-Healthways Well-Being Index	Dichotomous	Pre-ACA (January 2012-September 2013) and post-ACA (January 2014-March 2015) changes.	N/A	N/A	N/A	N/A	N/A	N/A	N/A	N/A
25	Gender discrimination in the United States: Experiences of women.	SteelFisher, G. K., Findling, M. G., Bleich, S. N., Casey, L. S., Blendon, R. J., Benson, J. M., . . . Miller, C.	2019	Health services research.	United States	Journal article	SteelFisher, G. K., Findling, M. G., Bleich, S. N., Casey, L. S., Blendon, R. J., Benson, J. M., . . . Miller, C. (2019). Gender discrimination in the United States: Experiences of women. Health services research, 54, 1442-1453. doi:10.1111/1475-6773.13217	This study brings a public health perspective to the complexity and pervasiveness of discrimination in the United States today alongside complementary articles in this issue of Health Services Research. It was conducted as part of a larger survey fielded in 2017 to understand nationally representative experiences of discrimination against several different groups in America today, including black…	Objective: To examine reported experiences of gender discrimination and harassment among US women.	Quantitative	Cross-sectional survey: Data were obtained from a nationally representative, probability based telephone (cell and landline) survey of US adults, conducted from January 26 to April 9, 2017. The survey was jointly designed by Harvard TH Chan School of Public Health, the Robert Wood Johnson Foundation, and National Public Radio. SSRS administered the survey.	Nationally representative, probability based telephone (cell and landline) survey of US adults	N/A	N/A	None	The full survey sample included 3453 US adults aged 18 years and older, and this paper examines the subsample of 1596 US women. The completion rate for this survey was 74 percent among respondents who answered initial demographic screening questions, with a 10 percent overall response rate, calculated based on the American Association for Public Opinion Research's (AAPOR) RR3 formula.23 Because d…	Survey conducted via cellphone/landline. The full survey sample included 3453 US adults aged 18 years and older, and this paper examines the subsample of 1596 US women. The completion rate for this survey was 74 percent among respondents who answered initial demographic screening questions, with a 10 percent overall response rate, calculated based on the American Association for Public Opinion Re…	Adult women 18 years +	The full survey sample included 3453 US adults aged 18 years and older, and this paper examines the subsample of 1596 US women. The completion rate for this survey was 74 percent among respondents who answered initial demographic screening questions, with a 10 percent overall response rate, calculated based on the American Association for Public Opinion Research's (AAPOR) RR3 formula.23	The full survey sample included 3453 US adults aged 18 years and older, and this paper examines the subsample of 1596 US women. The completion rate for this survey was 74 percent among respondents who answered initial demographic screening questions, with a 10 percent overall response rate, calculated based on the American Association for Public Opinion Research's (AAPOR) RR3 formula.23	The full survey sample included 3453 US adults aged 18 years and older, and this paper examines the subsample of 1596 US women.	Table 3. Odds of reporting personal experiences of gender discrimination across institutional domains among a nationally representative sample of US women. a Individual questions only asked among a randomized half sample of respondents. Don't know/refused responses coded as missing, except for race/ethnicity and sexual orientation/gender identity; questions only asked among a randomized half samp…	Data were obtained from a nationally representative, probability based telephone (cell and landline) survey of US adults, conducted from January 26 to April 9, 2017.	Data were obtained from a nationally representative, probability based telephone (cell and landline) survey of US adults, conducted from January 26 to April 9, 2017. The survey was jointly designed by Harvard TH Chan School of Public Health, the Robert Wood Johnson Foundation, and National Public Radio. SSRS administered the survey.	N/A. Cross-sectional survey: Data were obtained from a nationally representative, probability based telephone (cell and landline) survey of US adults, conducted from January 26 to April 9, 2017.	Polling questions were developed using AAPOR best practices for survey research, after conducting a review of available survey questions on discrimination.2-6,10,11,15-17,27 The questionnaire was reviewed by external experts for bias, balance, and comprehension, and it was pretested in the field before it was conducted among the full sample.26 The poll asked about women's experiences of discrimin…	Yes	Avoided doctor due to discrimination concerns	Data were obtained from a nationally representative, probability based telephone (cell and landline) survey of US adults, conducted from January 26 to April 9, 2017. The survey was jointly designed by Harvard TH Chan School of Public Health, the Robert Wood Johnson Foundation, and National Public Radio. SSRS administered the survey.	Dichotomous/categorical variables	N/A	N/A	N/A	N/A	N/A	N/A	N/A	N/A	N/A	N/A	N/A	N/A	N/A	N/A	N/A	N/A	N/A	N/A	N/A
26	The Impact of the ACA Medicaid Expansions on Health Insurance Coverage through 2015 and Coverage Disparities by Age, Race/Ethnicity, and Gender.	Wehby, G. L., & Lyu, W.	2018	Health Service Research	United States	Journal article	Wehby, G. L., & Lyu, W. (2018). The Impact of the ACA Medicaid Expansions on Health Insurance Coverage through 2015 and Coverage Disparities by Age, Race/Ethnicity, and Gender. Health Services Research, 53(2), 1248-1271.	We examine the impact of ACA Medicaid expansions on Medicaid take-up and coverage status in through 2015, providing one of the first investigations of the Medicaid expansion effects in the second year of implementation. In doing so, we provide a timely assessment of how these expansions have continued to affect health coverage in expanding relative to nonexpanding states. In addition to examining…	Objective: Examine the ACA Medicaid expansion effects on Medicaid take‐up and private coverage through 2015 and coverage disparities by age, race/ethnicity, and gender.	Quantitative	Difference‐in‐difference study: Difference‐in‐differences regressions accounting for national coverage trends and state fixed effects. Our analysis was a difference‐in‐differences (DD) regression model examining the impact of the state Medicaid expansions in 2014 and 2015 on coverage controlling for time trends shared by expanding and nonexpanding states and state fixed effects that account for t…	National. 2011–2015 American Community Survey for 3,137,989 low‐educated adults aged 19–64 years.	N/A	N/A	None	We included data from 2011 through 2015, the last year of ACS data currently available. Because the Medicaid expansions apply only to poor adults (below 138 percent of federal poverty line), our sample only includes low‐educated adults (high school or less) in the same because they are mostly likely to be affected by the ACA expansions. Based on the ACS data, mean annual personal income among adu…	Internet survey, mail, phone interview, personal visit. We used data from the American Community Survey (ACS), an annual survey of nationally representative samples of the United States (US Census Bureau 2016). The ACS is a mandatory survey—sampled individuals are legally required to respond to the survey—which limits nonresponse bias and enhances generalizability. The ACS has recently sampled ov…	We included data from 2011 through 2015, the last year of ACS data currently available. Because the Medicaid expansions apply only to poor adults (below 138 percent of federal poverty line), our sample only includes low‐educated adults (high school or less) in the same because they are mostly likely to be affected by the ACA expansions. Based on the ACS data, mean annual personal income among adu…	2011–2015 American Community Survey for 3,137,989 low‐educated adults aged 19–64 years.	2011–2015 American Community Survey for 3,137,989 low‐educated adults aged 19–64 years. Table 1. Female (N = 1,438,733)	Methods: 2011–2015 American Community Survey for 3,137,989 low‐educated adults aged 19–64 years. Table 1. Female (N = 1,438,733) White female (N=803,308) Black female (N=194,400) Other female (N=108,737) Hispanic female (N=332,288) Total Female (N=1,438,733) Age by Gender 19–35 female (N=423,539) 36–55 female (N=652,600) 55–64 female (N=362,594) Total Female (N=1,438,733)	p. 1252. Table S1 in Appendix SA2 shows state assignment into the treatment or control group and those that were excluded from the main and sensitivity analyses. p. 1253. We included these states in the treatment group in the main analysis because they are likely to still experience an effect from the full Medicaid expansion beginning in 2014. In a sensitivity check, however, we excluded the trea…	We included data from 2011 through 2015, the last year of ACS data currently available.	We used data from the American Community Survey (ACS), an annual survey of nationally representative samples of the United States (US Census Bureau 2016). The ACS is a mandatory survey—sampled individuals are legally required to respond to the survey—which limits nonresponse bias and enhances generalizability. The ACS has recently sampled over 3 million housing addresses annually through monthly …	Difference‐in‐differences regressions accounting for national coverage trends and state fixed effects. Our analysis was a difference‐in‐differences (DD) regression model examining the impact of the state Medicaid expansions in 2014 and 2015 on coverage controlling for time trends shared by expanding and nonexpanding states and state fixed effects that account for time‐invariant differences betwee…	Our analysis was a difference‐in‐differences (DD) regression model examining the impact of the state Medicaid expansions in 2014 and 2015 on coverage controlling for time trends shared by expanding and nonexpanding states and state fixed effects that account for time‐invariant differences between states. Under the assumption of shared time trends unrelated to the expansions, the DD model can iden…	Yes	Medicaid	ACS Survey	Dichotomous	2011-2013, 2014, 2015	Yes	Uninsured.	ACS Survey	Dichotomous	2011-2013, 2014, 2015	Yes	Individually Purchased Coverage	ACS Survey	Dichotomous	Yes	Employer‐Sponsored Coverage	Employer‐Sponsored Coverage	ACS Survey	Dichotomous	Yes	Yes	Any Private Coverage	ACS Survey
[truncated: 28 more columns]
